# Supplementary material for: Co‐Selection of Low Cadmium Accumulation and High Yield During Tomato Improvement
Source: Adv Sci (Weinh). 2025 Jul 26;12(39):e05138. doi: 10.1002/advs.202505138 (PMC12533394; doi:10.1002/advs.202505138)
Supplement: Supplementary file 2 — Supporting Information [file ADVS-12-e05138-s003.xlsx]

## Sheet: Sheet1
Supplementary Table 1
Individual code	Group	Botanical variety
TS-1	BIG	S. lycopersicum
TS-2	BIG	S. lycopersicum
TS-3	BIG	S. lycopersicum
TS-4	BIG	S. lycopersicum
TS-5	BIG	S. lycopersicum
TS-6	BIG	S. lycopersicum
TS-8	BIG	S. lycopersicum
TS-9	BIG	S. lycopersicum
TS-10	BIG	S. lycopersicum
TS-11	BIG	S. lycopersicum
TS-12	BIG	S. lycopersicum
TS-13	CER	S. lycopersicum var cerasiforme
TS-14	PIM	S. pimpinellifolium
TS-15	PIM	S. pimpinellifolium
TS-16	PIM	S. pimpinellifolium
TS-17	PIM	S. pimpinellifolium
TS-18	PIM	S. pimpinellifolium
TS-19	PIM	S. pimpinellifolium
TS-20	PIM	S. pimpinellifolium
TS-21	PIM	S. pimpinellifolium
TS-22	PIM	S. pimpinellifolium
TS-23	PIM	S. pimpinellifolium
TS-24	PIM	S. pimpinellifolium
TS-25	CER	S. lycopersicum var cerasiforme
TS-26	CER	S. lycopersicum var cerasiforme
TS-27	CER	S. lycopersicum var cerasiforme
TS-28	CER	S. lycopersicum var cerasiforme
TS-29	CER	S. lycopersicum var cerasiforme
TS-30	CER	S. lycopersicum var cerasiforme
TS-31	CER	S. lycopersicum var cerasiforme
TS-33	CER	S. lycopersicum var cerasiforme
TS-34	CER	S. lycopersicum var cerasiforme
TS-35	CER	S. lycopersicum var cerasiforme
TS-36	CER	S. lycopersicum var cerasiforme
TS-37	CER	S. lycopersicum var cerasiforme
TS-38	CER	S. lycopersicum var cerasiforme
TS-39	CER	S. lycopersicum var cerasiforme
TS-40	CER	S. lycopersicum var cerasiforme
TS-41	BIG	S. lycopersicum
TS-42	BIG	S. lycopersicum
TS-43	BIG	S. lycopersicum
TS-44	BIG	S. lycopersicum
TS-45	BIG	S. lycopersicum
TS-46	BIG	S. lycopersicum
TS-47	BIG	S. lycopersicum
TS-48	BIG	S. lycopersicum
TS-49	BIG	S. lycopersicum
TS-50	PIM	S. pimpinellifolium
TS-51	BIG	S. lycopersicum
TS-52	BIG	S. lycopersicum
TS-53	CER	S. lycopersicum var cerasiforme
TS-54	CER	S. lycopersicum var cerasiforme
TS-55	BIG	S. lycopersicum
TS-57	CER	S. lycopersicum var cerasiforme
TS-58	BIG	S. lycopersicum
TS-59	BIG	S. lycopersicum
TS-60	BIG	S. lycopersicum
TS-61	CER	S. lycopersicum var cerasiforme
TS-62	CER	S. lycopersicum var cerasiforme
TS-63	CER	S. lycopersicum var cerasiforme
TS-64	CER	S. lycopersicum var cerasiforme
TS-65	CER	S. lycopersicum var cerasiforme
TS-67	CER	S. lycopersicum var cerasiforme
TS-69	BIG	S. lycopersicum
TS-70	CER	S. lycopersicum var cerasiforme
TS-71	CER	S. lycopersicum var cerasiforme
TS-72	CER	S. lycopersicum var cerasiforme
TS-73	BIG	S. lycopersicum
TS-74	BIG	S. lycopersicum
TS-75	CER	S. lycopersicum var cerasiforme
TS-76	BIG	S. lycopersicum
TS-77	PIM	S. pimpinellifolium
TS-78	BIG	S. lycopersicum
TS-79	PIM	S. pimpinellifolium
TS-80	BIG	S. lycopersicum
TS-81	BIG	S. lycopersicum
TS-82	BIG	S. lycopersicum
TS-83	CER	S. lycopersicum var cerasiforme
TS-84	CER	S. lycopersicum var cerasiforme
TS-85	BIG	S. lycopersicum
TS-86	BIG	S. lycopersicum
TS-88	BIG	S. lycopersicum
TS-89	BIG	S. lycopersicum
TS-90	BIG	S. lycopersicum
TS-91	CER	S. lycopersicum var cerasiforme
TS-92	PIM	S. pimpinellifolium
TS-93	BIG	S. lycopersicum
TS-94	CER	S. lycopersicum var cerasiforme
TS-95	BIG	S. lycopersicum
TS-96	CER	S. lycopersicum var cerasiforme
TS-97	CER	S. lycopersicum var cerasiforme
TS-98	CER	S. lycopersicum var cerasiforme
TS-99	CER	S. lycopersicum var cerasiforme
TS-100	BIG	S. lycopersicum
TS-102	BIG	S. lycopersicum
TS-103	BIG	S. lycopersicum
TS-104	BIG	S. lycopersicum
TS-105	CER	S. lycopersicum var cerasiforme
TS-106	CER	S. lycopersicum var cerasiforme
TS-107	CER	S. lycopersicum var cerasiforme
TS-108	BIG	S. lycopersicum
TS-109	CER	S. lycopersicum var cerasiforme
TS-111	BIG	S. lycopersicum
TS-112	BIG	S. lycopersicum
TS-113	BIG	S. lycopersicum
TS-115	BIG	S. lycopersicum
TS-116	CER	S. lycopersicum var cerasiforme
TS-118	CER	S. lycopersicum var cerasiforme
TS-119	CER	S. lycopersicum var cerasiforme
TS-120	CER	S. lycopersicum var cerasiforme
TS-121	BIG	S. lycopersicum
TS-122	BIG	S. lycopersicum
TS-123	PIM	S. pimpinellifolium
TS-124	PIM	S. pimpinellifolium
TS-125	BIG	S. lycopersicum
TS-126	BIG	S. lycopersicum
TS-127	BIG	S. lycopersicum
TS-128	BIG	S. lycopersicum
TS-129	CER	S. lycopersicum var cerasiforme
TS-130	BIG	S. lycopersicum
TS-131	CER	S. lycopersicum var cerasiforme
TS-132	BIG	S. lycopersicum
TS-133	BIG	S. lycopersicum
TS-134	CER	S. lycopersicum var cerasiforme
TS-135	BIG	S. lycopersicum
TS-136	BIG	S. lycopersicum
TS-137	BIG	S. lycopersicum
TS-138	CER	S. lycopersicum var cerasiforme
TS-139	BIG	S. lycopersicum
TS-140	BIG	S. lycopersicum
TS-141	BIG	S. lycopersicum
TS-142	BIG	S. lycopersicum
TS-143	BIG	S. lycopersicum
TS-144	PIM	S. pimpinellifolium
TS-145	PIM	S. pimpinellifolium
TS-146	wild	S. neorickii
TS-147	BIG	S. lycopersicum
TS-148	CER	S. lycopersicum var cerasiforme
TS-149	CER	S. lycopersicum var cerasiforme
TS-150	BIG	S. lycopersicum
TS-151	BIG	S. lycopersicum
TS-152	BIG	S. lycopersicum
TS-153	BIG	S. lycopersicum
TS-154	CER	S. lycopersicum var cerasiforme
TS-155	BIG	S. lycopersicum
TS-156	PIM	S. pimpinellifolium
TS-157	BIG	S. lycopersicum
TS-158	CER	S. lycopersicum var cerasiforme
TS-159	BIG	S. lycopersicum
TS-160	BIG	S. lycopersicum
TS-162	BIG	S. lycopersicum
TS-163	BIG	S. lycopersicum
TS-165	CER	S. lycopersicum var cerasiforme
TS-166	BIG	S. lycopersicum
TS-167	BIG	S. lycopersicum
TS-168	BIG	S. lycopersicum
TS-169	BIG	S. lycopersicum
TS-171	BIG	S. lycopersicum
TS-172	BIG	S. lycopersicum
TS-173	BIG	S. lycopersicum
TS-174	BIG	S. lycopersicum
TS-175	BIG	S. lycopersicum
TS-176	BIG	S. lycopersicum
TS-177	BIG	S. lycopersicum
TS-178	BIG	S. lycopersicum
TS-179	BIG	S. lycopersicum
TS-181	CER	S. lycopersicum var cerasiforme
TS-182	PIM	S. pimpinellifolium
TS-183	BIG	S. lycopersicum
TS-184	BIG	S. lycopersicum
TS-185	BIG	S. lycopersicum
TS-186	BIG	S. lycopersicum
TS-187	CER	S. lycopersicum var cerasiforme
TS-188	BIG	S. lycopersicum
TS-190	BIG	S. lycopersicum
TS-191	BIG	S. lycopersicum
TS-192	BIG	S. lycopersicum
TS-193	BIG	S. lycopersicum
TS-194	BIG	S. lycopersicum
TS-195	BIG	S. lycopersicum
TS-196	BIG	S. lycopersicum
TS-198	BIG	S. lycopersicum
TS-199	wild	S. cheesmaniae
TS-200	BIG	S. lycopersicum
TS-201	BIG	S. lycopersicum
TS-203	BIG	S. lycopersicum
TS-206	BIG	S. lycopersicum
TS-207	wild	S. cheesmaniae
TS-208	wild	S. galapagense
TS-209	CER	S. lycopersicum var cerasiforme
TS-211	BIG	S. lycopersicum
TS-212	BIG	S. lycopersicum
TS-213	CER	S. lycopersicum var cerasiforme
TS-214	BIG	S. lycopersicum
TS-215	BIG	S. lycopersicum
TS-217	wild	S. cheesmaniae
TS-218	BIG	S. lycopersicum
TS-219	CER	S. lycopersicum var cerasiforme
TS-220	BIG	S. lycopersicum
TS-221	CER	S. lycopersicum var cerasiforme
TS-222	PIM	S. pimpinellifolium
TS-223	CER	S. lycopersicum var cerasiforme
TS-224	BIG	S. lycopersicum
TS-225	BIG	S. lycopersicum
TS-227	CER	S. lycopersicum var cerasiforme
TS-228	BIG	S. lycopersicum
TS-229	CER	S. lycopersicum var cerasiforme
TS-231	CER	S. lycopersicum var cerasiforme
TS-232	BIG	S. lycopersicum
TS-233	CER	S. lycopersicum var cerasiforme
TS-234	BIG	S. lycopersicum
TS-235	BIG	S. lycopersicum
TS-236	BIG	S. lycopersicum
TS-237	BIG	S. lycopersicum
TS-238	CER	S. lycopersicum var cerasiforme
TS-239	BIG	S. lycopersicum
TS-240	CER	S. lycopersicum var cerasiforme
TS-241	BIG	S. lycopersicum
TS-242	BIG	S. lycopersicum
TS-243	CER	S. lycopersicum var cerasiforme
TS-244	PIM	S. pimpinellifolium
TS-245	BIG	S. lycopersicum
TS-246	BIG	S. lycopersicum
TS-247	CER	S. lycopersicum var cerasiforme
TS-248	CER	S. lycopersicum var cerasiforme
TS-249	BIG	S. lycopersicum
TS-250	CER	S. lycopersicum var cerasiforme
TS-251	BIG	S. lycopersicum
TS-252	CER	S. lycopersicum var cerasiforme
TS-253	BIG	S. lycopersicum
TS-254	CER	S. lycopersicum var cerasiforme
TS-255	BIG	S. lycopersicum
TS-257	CER	S. lycopersicum var cerasiforme
TS-258	CER	S. lycopersicum var cerasiforme
TS-259	BIG	S. lycopersicum
TS-260	CER	S. lycopersicum var cerasiforme
TS-261	BIG	S. lycopersicum
TS-262	CER	S. lycopersicum var cerasiforme
TS-263	BIG	S. lycopersicum
TS-264	BIG	S. lycopersicum
TS-267	PIM	S. pimpinellifolium
TS-268	BIG	S. lycopersicum
TS-269	BIG	S. lycopersicum
TS-270	BIG	S. lycopersicum
TS-271	CER	S. lycopersicum var cerasiforme
TS-272	BIG	S. lycopersicum
TS-273	CER	S. lycopersicum var cerasiforme
TS-274	BIG	S. lycopersicum
TS-275	BIG	S. lycopersicum
TS-276	BIG	S. lycopersicum
TS-278	BIG	S. lycopersicum
TS-280	CER	S. lycopersicum var cerasiforme
TS-281	CER	S. lycopersicum var cerasiforme
TS-282	BIG	S. lycopersicum
TS-283	CER	S. lycopersicum var cerasiforme
TS-284	CER	S. lycopersicum var cerasiforme
TS-285	BIG	S. lycopersicum
TS-286	CER	S. lycopersicum var cerasiforme
TS-287	CER	S. lycopersicum var cerasiforme
TS-288	BIG	S. lycopersicum
TS-289	CER	S. lycopersicum var cerasiforme
TS-290	CER	S. lycopersicum var cerasiforme
TS-291	PIM	S. pimpinellifolium
TS-292	BIG	S. lycopersicum
TS-293	BIG	S. lycopersicum
TS-295	CER	S. lycopersicum var cerasiforme
TS-296	BIG	S. lycopersicum
TS-297	BIG	S. lycopersicum
TS-298	CER	S. lycopersicum var cerasiforme
TS-299	CER	S. lycopersicum var cerasiforme
TS-300	CER	S. lycopersicum var cerasiforme
TS-301	CER	S. lycopersicum var cerasiforme
TS-302	CER	S. lycopersicum var cerasiforme
TS-303	CER	S. lycopersicum var cerasiforme
TS-304	CER	S. lycopersicum var cerasiforme
TS-411	PIM	S. pimpinellifolium
TS-412	PIM	S. pimpinellifolium
TS-413	PIM	S. pimpinellifolium
TS-414	PIM	S. pimpinellifolium
TS-415	PIM	S. pimpinellifolium
TS-416	PIM	S. pimpinellifolium
TS-418	PIM	S. pimpinellifolium
TS-420	PIM	S. pimpinellifolium
TS-421	PIM	S. pimpinellifolium
TS-422	PIM	S. pimpinellifolium
TS-423	CER	S. lycopersicum var cerasiforme
TS-424	PIM	S. pimpinellifolium
TS-425	PIM	S. pimpinellifolium
TS-426	CER	S. lycopersicum var cerasiforme
TS-428	CER	S. lycopersicum var cerasiforme
TS-430	CER	S. lycopersicum var cerasiforme
TS-432	PIM	S. pimpinellifolium
TS-433	PIM	S. pimpinellifolium
TS-434	PIM	S. pimpinellifolium
TS-435	PIM	S. pimpinellifolium
TS-438	PIM	S. pimpinellifolium
TS-439	PIM	S. pimpinellifolium
TS-440	PIM	S. pimpinellifolium
TS-441	PIM	S. pimpinellifolium
TS-501	BIG	S. lycopersicum
TS-502	BIG	S. lycopersicum
TS-503	BIG	S. lycopersicum
TS-506	CER	S. lycopersicum var cerasiforme
TS-507	BIG	S. lycopersicum
TS-508	CER	S. lycopersicum var cerasiforme
TS-509	BIG	S. lycopersicum
TS-510	BIG	S. lycopersicum
TS-512	BIG	S. lycopersicum
TS-513	BIG	S. lycopersicum
TS-514	BIG	S. lycopersicum
TS-515	BIG	S. lycopersicum
TS-519	BIG	S. lycopersicum
TS-520	BIG	S. lycopersicum
TS-521	BIG	S. lycopersicum
TS-523	BIG	S. lycopersicum
TS-524	BIG	S. lycopersicum
TS-526	CER	S. lycopersicum var cerasiforme
TS-527	BIG	S. lycopersicum
TS-528	CER	S. lycopersicum var cerasiforme
TS-529	BIG	S. lycopersicum
TS-530	BIG	S. lycopersicum
TS-531	BIG	S. lycopersicum
TS-532	CER	S. lycopersicum var cerasiforme
TS-533	BIG	S. lycopersicum
TS-535	BIG	S. lycopersicum
TS-537	CER	S. lycopersicum var cerasiforme
TS-538	BIG	S. lycopersicum
TS-539	BIG	S. lycopersicum
TS-540	BIG	S. lycopersicum
TS-542	BIG	S. lycopersicum
TS-544	BIG	S. lycopersicum
TS-545	CER	S. lycopersicum var cerasiforme
TS-546	BIG	S. lycopersicum
TS-547	BIG	S. lycopersicum
TS-548	BIG	S. lycopersicum
TS-549	BIG	S. lycopersicum
TS-550	BIG	S. lycopersicum
TS-551	BIG	S. lycopersicum
TS-552	CER	S. lycopersicum var cerasiforme
TS-554	BIG	S. lycopersicum
TS-555	BIG	S. lycopersicum
TS-556	BIG	S. lycopersicum
TS-557	BIG	S. lycopersicum
TS-559	BIG	S. lycopersicum
TS-560	CER	S. lycopersicum var cerasiforme
TS-561	BIG	S. lycopersicum
TS-563	BIG	S. lycopersicum
TS-564	CER	S. lycopersicum var cerasiforme
TS-565	BIG	S. lycopersicum
TS-566	BIG	S. lycopersicum
TS-567	BIG	S. lycopersicum
TS-568	BIG	S. lycopersicum
TS-569	BIG	S. lycopersicum
TS-570	BIG	S. lycopersicum
TS-572	BIG	S. lycopersicum
TS-573	BIG	S. lycopersicum
TS-574	BIG	S. lycopersicum
TS-575	BIG	S. lycopersicum
TS-576	BIG	S. lycopersicum
TS-577	BIG	S. lycopersicum
TS-579	BIG	S. lycopersicum
TS-580	BIG	S. lycopersicum
TS-581	BIG	S. lycopersicum
TS-582	CER	S. lycopersicum var cerasiforme
TS-583	BIG	S. lycopersicum
TS-584	BIG	S. lycopersicum
TS-585	CER	S. lycopersicum var cerasiforme
TS-586	BIG	S. lycopersicum
TS-587	BIG	S. lycopersicum
TS-588	BIG	S. lycopersicum
TS-589	BIG	S. lycopersicum
TS-590	CER	S. lycopersicum var cerasiforme
TS-592	BIG	S. lycopersicum
TS-593	BIG	S. lycopersicum
TS-594	CER	S. lycopersicum var cerasiforme
TS-595	BIG	S. lycopersicum
TS-596	BIG	S. lycopersicum
TS-599	BIG	S. lycopersicum
TS-604	BIG	S. lycopersicum
TS-609	BIG	S. lycopersicum
TS-610	CER	S. lycopersicum var cerasiforme
TS-611	BIG	S. lycopersicum
TS-612	BIG	S. lycopersicum
TS-614	CER	S. lycopersicum var cerasiforme
TS-615	CER	S. lycopersicum var cerasiforme
TS-616	BIG	S. lycopersicum
TS-617	BIG	S. lycopersicum
TS-619	BIG	S. lycopersicum
TS-621	BIG	S. lycopersicum
TS-622	BIG	S. lycopersicum
TS-623	CER	S. lycopersicum var cerasiforme
TS-624	BIG	S. lycopersicum
TS-625	BIG	S. lycopersicum
TS-626	BIG	S. lycopersicum
TS-628	CER	S. lycopersicum var cerasiforme
TS-629	BIG	S. lycopersicum
TS-630	BIG	S. lycopersicum
TS-631	BIG	S. lycopersicum
TS-632	BIG	S. lycopersicum
TS-633	BIG	S. lycopersicum
TS-634	BIG	S. lycopersicum
TS-635	BIG	S. lycopersicum
TS-636	BIG	S. lycopersicum
TS-637	BIG	S. lycopersicum
TS-638	BIG	S. lycopersicum
TS-639	BIG	S. lycopersicum
TS-640	BIG	S. lycopersicum
TS-641	BIG	S. lycopersicum
TS-643	BIG	S. lycopersicum
TS-644	BIG	S. lycopersicum
TS-645	BIG	S. lycopersicum
TS-646	BIG	S. lycopersicum
TS-647	BIG	S. lycopersicum
TS-648	BIG	S. lycopersicum
TS-650	BIG	S. lycopersicum
TS-651	CER	S. lycopersicum var cerasiforme
TS-652	CER	S. lycopersicum var cerasiforme
TS-653	BIG	S. lycopersicum
TS-654	BIG	S. lycopersicum
TS-655	BIG	S. lycopersicum
TS-656	BIG	S. lycopersicum
TS-657	CER	S. lycopersicum var cerasiforme
TS-658	CER	S. lycopersicum var cerasiforme
TS-659	BIG	S. lycopersicum
TS-660	BIG	S. lycopersicum
TS-663	BIG	S. lycopersicum
TS-664	BIG	S. lycopersicum
TS-665	BIG	S. lycopersicum
TS-667	BIG	S. lycopersicum
TS-670	BIG	S. lycopersicum
TS-671	BIG	S. lycopersicum
TS-677	BIG	S. lycopersicum
TS-678	BIG	S. lycopersicum
TS-679	BIG	S. lycopersicum
TS-680	BIG	S. lycopersicum
TS-681	BIG	S. lycopersicum
TS-682	WILD	S. corneliomuelleri
TS-683	BIG	S. lycopersicum
TS-686	BIG	S. lycopersicum
TS-687	BIG	S. lycopersicum
TS-689	BIG	S. lycopersicum
TS-691	BIG	S. lycopersicum
TS-697	BIG	S. lycopersicum
TS-698	BIG	S. lycopersicum
TS-701	PIM	S. pimpinellifolium
TS-702	CER	S. lycopersicum var cerasiforme
TS-725	WILD	S. habrochaites
TS-731	CER	S. lycopersicum var cerasiforme
TS-737	BIG	S. lycopersicum
TS-739	BIG	S. lycopersicum
TS-740	BIG	S. lycopersicum
bm1	CER	S. lycopersicum var cerasiforme
bm2	CER	S. lycopersicum var cerasiforme
bm3	CER	S. lycopersicum var cerasiforme
db1	CER	S. lycopersicum var cerasiforme
db2	CER	S. lycopersicum var cerasiforme
db3	CER	S. lycopersicum var cerasiforme
db4	CER	S. lycopersicum var cerasiforme
db5	CER	S. lycopersicum var cerasiforme
db6	CER	S. lycopersicum var cerasiforme
db7	CER	S. lycopersicum var cerasiforme
ls1	CER	S. lycopersicum var cerasiforme
ls10	CER	S. lycopersicum var cerasiforme
ls2	CER	S. lycopersicum var cerasiforme
ls3	CER	S. lycopersicum var cerasiforme
ls4	CER	S. lycopersicum var cerasiforme
ls5	CER	S. lycopersicum var cerasiforme
ls6	CER	S. lycopersicum var cerasiforme
ls7	CER	S. lycopersicum var cerasiforme
ls8	CER	S. lycopersicum var cerasiforme
ls9	CER	S. lycopersicum var cerasiforme
np1	CER	S. lycopersicum var cerasiforme
np2	CER	S. lycopersicum var cerasiforme
np3	CER	S. lycopersicum var cerasiforme
np4	CER	S. lycopersicum var cerasiforme
np6	CER	S. lycopersicum var cerasiforme
np7	CER	S. lycopersicum var cerasiforme
pl1	CER	S. lycopersicum var cerasiforme
pl2	CER	S. lycopersicum var cerasiforme
pl3	CER	S. lycopersicum var cerasiforme
pl4	CER	S. lycopersicum var cerasiforme
pl5	CER	S. lycopersicum var cerasiforme
pl6	CER	S. lycopersicum var cerasiforme
pl7	CER	S. lycopersicum var cerasiforme
pl8	CER	S. lycopersicum var cerasiforme
ty1	CER	S. lycopersicum var cerasiforme
ty2	CER	S. lycopersicum var cerasiforme
ty3	CER	S. lycopersicum var cerasiforme
yf10	CER	S. lycopersicum var cerasiforme
yf2	CER	S. lycopersicum var cerasiforme
yf3	CER	S. lycopersicum var cerasiforme
yf4	CER	S. lycopersicum var cerasiforme
yf5	CER	S. lycopersicum var cerasiforme
yf6	CER	S. lycopersicum var cerasiforme
yf7	CER	S. lycopersicum var cerasiforme
yf8	CER	S. lycopersicum var cerasiforme
yf9	CER	S. lycopersicum var cerasiforme
zy1	CER	S. lycopersicum var cerasiforme
zy10	CER	S. lycopersicum var cerasiforme
zy12	CER	S. lycopersicum var cerasiforme
zy13	CER	S. lycopersicum var cerasiforme
zy2	CER	S. lycopersicum var cerasiforme
zy3	CER	S. lycopersicum var cerasiforme
zy5	CER	S. lycopersicum var cerasiforme
zy7	CER	S. lycopersicum var cerasiforme
zy8	CER	S. lycopersicum var cerasiforme
