# Supplementary material for: Co‐Selection of Low Cadmium Accumulation and High Yield During Tomato Improvement
Source: Adv Sci (Weinh). 2025 Jul 26;12(39):e05138. doi: 10.1002/advs.202505138 (PMC12533394; doi:10.1002/advs.202505138)
Supplement: Supplementary file 3 — Supporting Information [file ADVS-12-e05138-s002.xlsx]

## Sheet: Sheet1
Supplementary Table 2. The Cd accumulation ability of the tomato accessions.
Individual code	Group	Root Cd content mg/kg(DW)	Shoot Cd content mg/kg(DW)	TF
TS-1	BIG	2.97375	3.3265	1.11862
TS-2	BIG	1.7245	3.372	1.95535
TS-3	BIG	2.2475	3.42813	1.52531
TS-4	BIG	3.15475	3.69275	1.17054
TS-5	BIG	2.41375	2.72363	1.12838
TS-6	BIG	1.79675	2.93325	1.63253
TS-8	BIG	2.50175	3.43475	1.37294
TS-9	BIG	3.1415	2.3715	0.754894
TS-10	BIG	1.52225	2.4725	1.62424
TS-11	BIG	2.90525	2.534	0.872214
TS-12	BIG	2.08375	2.29875	1.10318
TS-13	CER	1.48825	2.79737	1.87964
TS-14	PIM	1.71125	5.19425	3.03535
TS-15	PIM	3.88125	4.241	1.09269
TS-16	PIM	1.26775	4.559	3.59613
TS-17	PIM	2.15175	2.51513	1.16887
TS-18	PIM	2.1085	3.23345	1.53353
TS-19	PIM	2.88475	5.695	1.97417
TS-20	PIM	1.874	4.88237	2.60532
TS-21	PIM	1.93425	2.98612	1.54382
TS-22	PIM	2.42375	4.58475	1.89159
TS-23	PIM	2.9525	2.90888	0.985224
TS-24	PIM	1.906	2.522	1.32319
TS-25	CER	0.9985	3.5005	3.50576
TS-26	CER	1.4495	2.93475	2.02466
TS-27	CER	2.47175	3.07725	1.24497
TS-28	CER	2.03725	2.79438	1.37164
TS-29	CER	2.2485	3.93987	1.75222
TS-30	CER	2.4099	3.99738	1.65873
TS-31	CER	1.1135	4.48013	4.02346
TS-33	CER	1.69425	3.77438	2.22776
TS-34	CER	1.6825	3.68	2.18722
TS-35	CER	1.019	3.51762	3.45204
TS-36	CER	3.5244	4.07263	1.15555
TS-37	CER	2.523	2.99787	1.18822
TS-38	CER	2.4625	3.10938	1.26269
TS-39	CER	1.988	2.50075	1.25792
TS-40	CER	1.178	3.22863	2.74077
TS-41	BIG	0.95525	3.52363	3.68869
TS-42	BIG	2.51025	3.16775	1.26193
TS-43	BIG	2.17	2.61925	1.20703
TS-44	BIG	3.4515	2.50787	0.726604
TS-45	BIG	3.608	2.73087	0.756894
TS-46	BIG	4.80475	3.23113	0.672486
TS-47	BIG	3.18025	3.0405	0.956057
TS-48	BIG	2.78275	2.585	0.928937
TS-49	BIG	3.25425	3.29312	1.01195
TS-50	PIM	2.08425	2.79875	1.34281
TS-51	BIG	2.38525	3.66538	1.53668
TS-52	BIG	2.913	3.20312	1.0996
TS-53	CER	1.313	1.7575	1.33854
TS-54	CER	2.58375	3.55337	1.37528
TS-55	BIG	1.34125	2.95787	2.20531
TS-57	CER	1.4565	3.3125	2.27429
TS-58	BIG	2.52375	2.07025	0.820307
TS-59	BIG	2.08975	2.08913	0.999701
TS-60	BIG	2.522	2.24225	0.889076
TS-61	CER	2.50575	3.79612	1.51497
TS-62	CER	2.29925	4.39938	1.9134
TS-63	CER	1.1635	2.82631	2.42915
TS-64	CER	1.709	3.04838	1.78372
TS-65	CER	1.32	2.43913	1.84782
TS-67	CER	1.88825	3.19888	1.6941
TS-69	BIG	2.38725	2.87762	1.20541
TS-70	CER	1.61925	3.60275	2.22495
TS-71	CER	3.57675	1.81062	0.506221
TS-72	CER	1.6355	2.54713	1.5574
TS-73	BIG	1.8735	2.74375	1.4645
TS-74	BIG	3.12275	3.96462	1.26959
TS-75	CER	3.2245	2.13462	0.662002
TS-76	BIG	5.36425	3.26925	0.609451
TS-77	PIM	1.19725	2.8275	2.36166
TS-78	BIG	2.52975	2.2375	0.884475
TS-79	PIM	2.1685	3.02025	1.39278
TS-80	BIG	2.3655	3.37312	1.42597
TS-81	BIG	1.82245	3.28925	1.80485
TS-82	BIG	2.65925	2.96762	1.11596
TS-83	CER	3.05625	1.387	0.453824
TS-84	CER	1.1645	2.09912	1.8026
TS-85	BIG	1.3735	2.59125	1.8866
TS-86	BIG	3.02725	2.1215	0.700801
TS-88	BIG	2.28175	3.719	1.62989
TS-89	BIG	3.63825	1.35463	0.372329
TS-90	BIG	3.417	2.79988	0.819396
TS-91	CER	2.971	3.25133	1.09435
TS-92	PIM	1.53425	4.15325	2.70702
TS-93	BIG	1.086	3.51388	3.23561
TS-94	CER	2.972	2.09112	0.703609
TS-95	BIG	1.172	2.546	2.17235
TS-96	CER	2.829	4.03875	1.42762
TS-97	CER	3.048	5.24175	1.71973
TS-98	CER	2.20575	3.06	1.38728
TS-99	CER	1.08325	4.00375	3.69605
TS-100	BIG	2.1235	2.30238	1.08424
TS-102	BIG	2.40125	1.883	0.784175
TS-103	BIG	2.38675	2.60712	1.09233
TS-104	BIG	2.09925	3.20063	1.52465
TS-105	CER	1.7545	3.74937	2.137
TS-106	CER	1.28925	3.84362	2.98129
TS-107	CER	2.9901	2.92287	0.977517
TS-108	BIG	2.98325	3.07063	1.02929
TS-109	CER	1.03375	3.6235	3.5052
TS-111	BIG	2.35425	3.74775	1.59191
TS-112	BIG	3.81125	3.18788	0.836438
TS-113	BIG	1.316	3.27012	2.4849
TS-115	BIG	4.6569	2.07038	0.444582
TS-116	CER	3.9105	2.30912	0.590494
TS-118	CER	1.721	3.05737	1.77651
TS-119	CER	2.5805	3.674	1.42376
TS-120	CER	1.27325	2.33087	1.83065
TS-121	BIG	2.3585	3.59463	1.52411
TS-122	BIG	0.8925	2.50663	2.80854
TS-123	PIM	1.07325	3.29438	3.06953
TS-124	PIM	1.66225	3.14288	1.89074
TS-125	BIG	2.6455	1.96862	0.744141
TS-126	BIG	1.372	2.55313	1.86088
TS-127	BIG	2.3455	2.5765	1.09849
TS-128	BIG	4.18425	3.13425	0.749059
TS-129	CER	1.9795	4.60438	2.32603
TS-130	BIG	1.508	2.50887	1.66371
TS-131	CER	3.585	3.71563	1.03644
TS-132	BIG	1.9695	3.44975	1.75159
TS-133	BIG	3.51775	2.98787	0.849371
TS-134	CER	3.99675	6.55837	1.64093
TS-135	BIG	1.53625	3.5295	2.29748
TS-136	BIG	3.595	2.73137	0.759771
TS-137	BIG	2.6675	2.80388	1.05112
TS-138	CER	2.595	3.71025	1.42977
TS-139	BIG	1.57	2.94225	1.87404
TS-140	BIG	3.96275	2.01562	0.508643
TS-141	BIG	2.117	3.28963	1.55391
TS-142	BIG	1.36075	2.21375	1.62686
TS-143	BIG	1.8235	3.0155	1.65369
TS-144	PIM	2.34625	2.79925	1.19307
TS-145	PIM	1.803	2.42762	1.34644
TS-146	wild	0.981	3.03113	3.08983
TS-147	BIG	2.93075	3.31637	1.13158
TS-148	CER	0.8805	3.41712	3.88089
TS-149	CER	1.01175	3.26863	3.23066
TS-150	BIG	1.92	4.74313	2.47038
TS-151	BIG	6.06525	3.05875	0.504307
TS-152	BIG	0.94225	2.90463	3.08265
TS-153	BIG	2.9155	2.19362	0.752401
TS-154	CER	3.4569	4.50713	1.30381
TS-155	BIG	2.802	3.50038	1.24924
TS-156	PIM	2.4345	3.583	1.47176
TS-157	BIG	1.01075	3.32512	3.28976
TS-158	CER	3.22375	4.75587	1.47526
TS-159	BIG	3.429	2.495	0.727617
TS-160	BIG	1.7255	2.97775	1.72573
TS-162	BIG	2.919	2.1135	0.724049
TS-163	BIG	2.9335	3.01038	1.02621
TS-165	CER	1.5265	3.25487	2.13225
TS-166	BIG	2.22175	2.34475	1.05536
TS-167	BIG	3.6585	3.3605	0.918546
TS-168	BIG	3.46975	2.30713	0.664925
TS-169	BIG	1.546	2.34275	1.51536
TS-171	BIG	3.0085	2.66412	0.885533
TS-172	BIG	1.993	2.60575	1.30745
TS-173	BIG	1.49875	3.5825	2.39033
TS-174	BIG	1.13175	1.259	1.11244
TS-175	BIG	1.7695	2.82488	1.59643
TS-176	BIG	3.6216	2.3535	0.649851
TS-177	BIG	1.60675	2.7985	1.74171
TS-178	BIG	4.6407	3.16125	0.681201
TS-179	BIG	2.5345	2.73738	1.08005
TS-181	CER	1.93425	3.28325	1.69743
TS-182	PIM	2.91425	4.02875	1.38243
TS-183	BIG	2.22225	3.09538	1.3929
TS-184	BIG	2.85275	4.06013	1.42323
TS-185	BIG	2.42575	2.34675	0.967433
TS-186	BIG	1.5819	4.40888	2.78708
TS-187	CER	1.1565	2.78775	2.41051
TS-188	BIG	1.22	3.0285	2.48238
TS-190	BIG	3.0648	2.5686	0.838097
TS-191	BIG	0.885	3.29512	3.72331
TS-192	BIG	1.114	1.86575	1.67482
TS-193	BIG	1.3055	2.5375	1.9437
TS-194	BIG	1.228	1.80688	1.4714
TS-195	BIG	2.10825	2.06725	0.980553
TS-196	BIG	1.63225	2.24425	1.37494
TS-198	BIG	1.47525	2.57544	1.74576
TS-199	wild	1.28475	3.11075	2.42129
TS-200	BIG	1.35925	2.83375	2.08479
TS-201	BIG	1.7525	4.40038	2.51091
TS-203	BIG	1.43575	2.22837	1.55206
TS-206	BIG	2.8795	1.9765	0.686404
TS-207	wild	2.98875	1.966	0.6578
TS-208	wild	1.014	2.23925	2.20833
TS-209	CER	1.37875	3.48937	2.53083
TS-211	BIG	1.595	2.806	1.75925
TS-212	BIG	1.83525	2.85915	1.55791
TS-213	CER	2.96575	4.15338	1.40045
TS-214	BIG	3.27875	4.414	1.34624
TS-215	BIG	2.1175	2.75456	1.30086
TS-217	wild	4.915	1.11925	0.227721
TS-218	BIG	5.9445	3.70275	0.622887
TS-219	CER	4.107	3.982	0.969564
TS-220	BIG	1.85125	3.05187	1.64855
TS-221	CER	2.9928	3.47313	1.16049
TS-222	PIM	1.7515	4.32587	2.46981
TS-223	CER	1.9495	4.95763	2.54302
TS-224	BIG	4.992	1.40875	0.282202
TS-225	BIG	2.21125	2.832	1.28072
TS-227	CER	3.9175	3.26825	0.834269
TS-228	BIG	3.628	2.83637	0.781801
TS-229	CER	2.8325	3.69525	1.30459
TS-231	CER	3.46475	2.59337	0.748503
TS-232	BIG	1.40775	2.19835	1.56161
TS-233	CER	1.35425	3.52913	2.60596
TS-234	BIG	2.4885	3.18275	1.27898
TS-235	BIG	2.8065	2.61175	0.930608
TS-236	BIG	1.137	2.93425	2.58069
TS-237	BIG	2.5605	3.25087	1.26963
TS-238	CER	3.59025	3.32763	0.92685
TS-239	BIG	1.24175	3.83575	3.08899
TS-240	CER	3.68275	4.13612	1.12311
TS-241	BIG	1.40525	2.78625	1.98274
TS-242	BIG	1.1305	3.42863	3.03284
TS-243	CER	1.1995	3.522	2.93622
TS-244	PIM	2.84325	4.41413	1.55249
TS-245	BIG	1.83075	3.8315	2.09286
TS-246	BIG	1.10325	2.49475	2.26127
TS-247	CER	1.24825	3.693	2.95854
TS-248	CER	2.01125	2.5445	1.26513
TS-249	BIG	4.70875	3.46262	0.73536
TS-250	CER	3.47225	2.6425	0.761034
TS-251	BIG	2.39275	2.232	0.932818
TS-252	CER	2.903	4.67525	1.61049
TS-253	BIG	1.31375	3.8875	2.95909
TS-254	CER	4.18475	2.95837	0.706942
TS-255	BIG	2.6724	2.60062	0.973142
TS-257	CER	2.6425	4.6015	1.74134
TS-258	CER	1.0475	2.68325	2.56158
TS-259	BIG	1.6265	2.62738	1.61536
TS-260	CER	2.309	1.91712	0.830284
TS-261	BIG	1.05975	3.23913	3.0565
TS-262	CER	1.7865	3.08925	1.72922
TS-263	BIG	0.9595	2.3975	2.4987
TS-264	BIG	0.99725	3.93562	3.94648
TS-267	PIM	2.0514	2.41175	1.17566
TS-268	BIG	1.132	2.53862	2.2426
TS-269	BIG	3.139	2.58375	0.823112
TS-270	BIG	1.13075	2.37538	2.10071
TS-271	CER	1.6385	2.434	1.48551
TS-272	BIG	2.36775	3.15538	1.33265
TS-273	CER	4.192	2.16725	0.516997
TS-274	BIG	3.636	3.69287	1.01564
TS-275	BIG	1.26	2.2235	1.76468
TS-276	BIG	1.3055	2.31738	1.77509
TS-278	BIG	3.22475	1.7425	0.540352
TS-280	CER	1.512	3.46013	2.28844
TS-281	CER	4.30475	2.58425	0.600325
TS-282	BIG	2.59325	3.96362	1.52844
TS-283	CER	0.999	2.72625	2.72898
TS-284	CER	1.83825	3.14938	1.71325
TS-285	BIG	2.1635	4.26	1.96903
TS-286	CER	3.5545	2.64575	0.744338
TS-287	CER	2.382	3.18875	1.33869
TS-288	BIG	3.63625	2.55037	0.701375
TS-289	CER	1.47	3.1055	2.11259
TS-290	CER	3.05975	4.04137	1.32082
TS-291	PIM	3.00725	3.16538	1.05258
TS-292	BIG	2.717	3.59425	1.32287
TS-293	BIG	3.6385	2.88987	0.794249
TS-295	CER	3.11875	2.9645	0.950541
TS-296	BIG	4.91775	2.3745	0.482843
TS-297	BIG	2.37625	2.6525	1.11625
TS-298	CER	2.0555	4.38088	2.13129
TS-299	CER	2.883	2.69637	0.935267
TS-300	CER	2.487	2.79087	1.12219
TS-301	CER	3.51575	4.19212	1.19238
TS-302	CER	3.73925	4.39912	1.17647
TS-303	CER	2.5955	3.56787	1.37464
TS-304	CER	1.5645	3.27037	2.09036
TS-411	PIM	1.0365	4.7425	4.57549
TS-412	PIM	2.22525	4.08312	1.83491
TS-413	PIM	2.28225	6.22337	2.72686
TS-414	PIM	2.05475	2.45237	1.19352
TS-415	PIM	3.93925	3.82025	0.969791
TS-416	PIM	1.2375	3.953	3.19434
TS-418	PIM	3.748	3.53363	0.942803
TS-420	PIM	1.7305	4.8295	2.79081
TS-421	PIM	1.4125	4.70838	3.33336
TS-422	PIM	3.07325	3.29387	1.07179
TS-423	CER	3.046	4.563	1.49803
TS-424	PIM	3.92525	3.98263	1.01462
TS-425	PIM	1.98775	3.08988	1.55446
TS-426	CER	0.70125	2.8	3.99287
TS-428	CER	2.87025	3.70788	1.29183
TS-430	CER	1.27175	4.537	3.56753
TS-432	PIM	4.02375	3.71225	0.922585
TS-433	PIM	1.157	2.6095	2.2554
TS-434	PIM	0.77975	3.05513	3.91808
TS-435	PIM	2.61725	3.60165	1.37612
TS-438	PIM	1.64425	3.8745	2.35639
TS-439	PIM	2.13	3.29865	1.54866
TS-440	PIM	2.168	3.701	1.7071
TS-441	PIM	0.41225	2.2625	5.48817
TS-501	BIG	3.02825	4.28012	1.4134
TS-502	BIG	3.3925	2.91	0.857775
TS-503	BIG	2.0965	4.10925	1.96005
TS-506	CER	2.80625	3.47675	1.23893
TS-507	BIG	4.38225	3.63687	0.82991
TS-508	CER	2.46675	3.46	1.40266
TS-509	BIG	1.721	2.53138	1.47087
TS-510	BIG	4.2005	4.23975	1.00934
TS-512	BIG	1.0405	2.39962	2.30622
TS-513	BIG	1.65475	2.49725	1.50914
TS-514	BIG	3.0054	2.34713	0.780969
TS-515	BIG	3.482	2.40638	0.69109
TS-519	BIG	2.39825	3.21037	1.33863
TS-520	BIG	2.79275	2.57662	0.922612
TS-521	BIG	4.469	2.83338	0.634006
TS-523	BIG	1.4465	2.13163	1.47364
TS-524	BIG	3.044	1.90688	0.626437
TS-526	CER	1.01375	3.5985	3.54969
TS-527	BIG	1.43425	3.529	2.46052
TS-528	CER	1.8195	2.16275	1.18865
TS-529	BIG	2.9965	3.21213	1.07196
TS-530	BIG	4.23125	3.711	0.877046
TS-531	BIG	3.6687	2.82112	0.768971
TS-532	CER	3.78775	3.65463	0.964854
TS-533	BIG	3.2135	1.6035	0.498989
TS-535	BIG	3.68225	3.42975	0.931428
TS-537	CER	1.81475	3.9475	2.17523
TS-538	BIG	5.15475	3.32463	0.644963
TS-539	BIG	2.2359	3.4515	1.54367
TS-540	BIG	3.1435	1.21487	0.386472
TS-542	BIG	4.32825	2.76238	0.63822
TS-544	BIG	4.5699	3.992	0.873542
TS-545	CER	3.9695	3.96825	0.999685
TS-546	BIG	1.6655	2.99337	1.79728
TS-547	BIG	1.7105	2.8575	1.67056
TS-548	BIG	4.567	2.40563	0.526741
TS-549	BIG	4.52675	2.312	0.510742
TS-550	BIG	2.143	4.10625	1.91612
TS-551	BIG	3.72975	2.31537	0.620786
TS-552	CER	1.5	3.78325	2.52217
TS-554	BIG	3.13075	2.4025	0.767388
TS-555	BIG	0.9565	2.77112	2.89715
TS-556	BIG	2.106	2.27062	1.07817
TS-557	BIG	1.40425	2.336	1.66352
TS-559	BIG	3.551	3.00137	0.84522
TS-560	CER	2.53225	3.78287	1.49388
TS-561	BIG	2.4735	2.06563	0.835102
TS-563	BIG	1.53075	3.03038	1.97967
TS-564	CER	1.48725	3.964	2.66532
TS-565	BIG	2.9215	2.54038	0.869545
TS-566	BIG	1.48125	3.02062	2.03924
TS-567	BIG	3.50025	2.91075	0.831583
TS-568	BIG	4.663	2.08038	0.446145
TS-569	BIG	1.1915	2.96687	2.49003
TS-570	BIG	1.37275	2.61037	1.90157
TS-572	BIG	2.08225	2.30425	1.10662
TS-573	BIG	2.29725	1.62013	0.705245
TS-574	BIG	3.48925	2.18075	0.624991
TS-575	BIG	2.09725	2.59562	1.23763
TS-576	BIG	1.247	2.24837	1.80303
TS-577	BIG	3.5772	2.48513	0.694712
TS-579	BIG	2.039	2.5685	1.25969
TS-580	BIG	3.36	2.202	0.655357
TS-581	BIG	3.61125	3.00013	0.830772
TS-582	CER	2.3025	2.55163	1.1082
TS-583	BIG	2.97025	2.47075	0.831832
TS-584	BIG	1.67425	3.1995	1.911
TS-585	CER	2.28675	2.22138	0.971411
TS-586	BIG	3.29375	2.931	0.889867
TS-587	BIG	1.16275	3.5285	3.03462
TS-588	BIG	2.12275	2.59425	1.22212
TS-589	BIG	3.8964	2.33937	0.600394
TS-590	CER	2.18125	2.22775	1.02132
TS-592	BIG	1.486	2.27562	1.53138
TS-593	BIG	2.3355	2.38325	1.02045
TS-594	CER	2.55625	3.00812	1.17677
TS-595	BIG	2.26125	2.69112	1.19011
TS-596	BIG	2.14525	3.04063	1.41738
TS-599	BIG	1.76475	2.20688	1.25053
TS-604	BIG	3.13775	3.19212	1.01733
TS-609	BIG	2.5805	2.06188	0.799022
TS-610	CER	3.10075	2.223	0.716923
TS-611	BIG	2.8581	3.787	1.32501
TS-612	BIG	2.98825	2.83988	0.950347
TS-614	CER	2.2715	3.43788	1.51348
TS-615	CER	1.109	3.28125	2.95875
TS-616	BIG	3.08275	4.02287	1.30496
TS-617	BIG	3.26075	2.86175	0.877636
TS-619	BIG	1.43775	3.19663	2.22335
TS-621	BIG	2.86475	2.72875	0.952526
TS-622	BIG	5.436	2.42237	0.445617
TS-623	CER	1.9295	2.15725	1.11804
TS-624	BIG	4.23275	2.39875	0.566712
TS-625	BIG	5.2555	2.97075	0.565265
TS-626	BIG	2.1735	2.2365	1.02899
TS-628	CER	2.778	3.44788	1.24114
TS-629	BIG	1.0275	3.74313	3.64294
TS-630	BIG	3.402	2.115	0.621693
TS-631	BIG	2.93175	3.18712	1.08711
TS-632	BIG	3.27375	3.37087	1.02967
TS-633	BIG	4.096	3.38725	0.826965
TS-634	BIG	3.38575	3.55938	1.05128
TS-635	BIG	2.2465	2.31263	1.02943
TS-636	BIG	2.13425	2.9285	1.37214
TS-637	BIG	4.91	2.38937	0.486634
TS-638	BIG	5.007	2.79825	0.558868
TS-639	BIG	3.22475	4.97738	1.54349
TS-640	BIG	3.17875	2.57375	0.809674
TS-641	BIG	2.5365	3.12312	1.23127
TS-643	BIG	4.57275	2.93275	0.641354
TS-644	BIG	1.734	3.23012	1.86282
TS-645	BIG	3.57425	3.6675	1.02609
TS-646	BIG	1.787	3.011	1.68495
TS-647	BIG	1.38425	2.26	1.63265
TS-648	BIG	3.78725	2.91363	0.769325
TS-650	BIG	2.13	2.84975	1.33791
TS-651	CER	3.32475	4.138	1.2446
TS-652	CER	3.28325	1.96538	0.598607
TS-653	BIG	3.84475	3.40388	0.885331
TS-654	BIG	2.4935	3.02887	1.21471
TS-655	BIG	4.049	3.25575	0.804087
TS-656	BIG	1.164	3.108	2.6701
TS-657	CER	2.70225	3.34813	1.23901
TS-658	CER	0.79425	3.55012	4.46978
TS-659	BIG	1.2085	2.34	1.93628
TS-660	BIG	3.08775	3.37387	1.09266
TS-663	BIG	2.1715	3.3375	1.53696
TS-664	BIG	3.187	2.91012	0.913124
TS-665	BIG	1.7484	2.57638	1.47356
TS-667	BIG	3.22	2.43075	0.754891
TS-670	BIG	2.609	3.62588	1.38976
TS-671	BIG	2.1015	1.76262	0.838746
TS-677	BIG	1.45575	4.47125	3.07144
TS-678	BIG	1.371	3.25663	2.37536
TS-679	BIG	1.19475	3.797	3.17807
TS-680	BIG	3.005	4.67737	1.55653
TS-681	BIG	3.771	2.53475	0.672169
TS-682	WILD	1.96025	3.17175	1.61803
TS-683	BIG	1.3285	1.971	1.48363
TS-686	BIG	4.31825	2.70975	0.627511
TS-687	BIG	3.41	2.2415	0.657331
TS-689	BIG	2.37775	2.02838	0.853065
TS-691	BIG	1.56325	2.77025	1.77211
TS-697	BIG	2.2505	2.64012	1.17313
TS-698	BIG	4.30675	2.794	0.648749
TS-701	PIM	7.162	4.0595	0.566811
TS-702	CER	1.734	3.05425	1.76139
TS-725	WILD	3.1023	3.0965	0.99813
TS-731	CER	1.34575	3.04113	2.2598
TS-737	BIG	2.13525	2.37838	1.11386
TS-739	BIG	4.428	3.04412	0.687472
TS-740	BIG	2.08375	3.0935	1.48458
bm1	CER	2.692	3.70962	1.37802
bm2	CER	1.37975	3.78412	2.74262
bm3	CER	2.46675	3.49538	1.417
db1	CER	1.045	3.6325	3.47608
db2	CER	2.7725	3.42637	1.23584
db3	CER	2.2955	3.45175	1.5037
db4	CER	1.88	4.37237	2.32573
db5	CER	3.22925	4.63413	1.43505
db6	CER	3.85175	3.17275	0.823716
db7	CER	3.5715	3.101	0.868263
ls1	CER	1.867	2.98525	1.59896
ls10	CER	3.4225	4.15338	1.21355
ls2	CER	2.081	1.96662	0.945038
ls3	CER	2.382	3.595	1.50924
ls4	CER	2.65175	4.4215	1.66739
ls5	CER	1.445	4.489	3.10657
ls6	CER	1.4825	3.89112	2.6247
ls7	CER	3.0325	3.15538	1.04052
ls8	CER	1.20025	3.72412	3.10279
ls9	CER	0.64825	1.84138	2.84053
np1	CER	1.39075	2.469	1.7753
np2	CER	1.116	3.12825	2.80309
np3	CER	3.167	3.727	1.17682
np4	CER	2.9755	3.91638	1.31621
np6	CER	1.40775	4.39962	3.12529
np7	CER	1.6005	2.9175	1.82287
pl1	CER	3.75325	4.54988	1.21225
pl2	CER	1.172	2.31825	1.97803
pl3	CER	1.481	1.49463	1.0092
pl4	CER	1.48975	3.6815	2.47122
pl5	CER	2.00925	3.6875	1.83526
pl6	CER	2.1915	3.35562	1.5312
pl7	CER	2.05075	3.6935	1.80105
pl8	CER	2.6495	3.239	1.22249
ty1	CER	3.793	2.75725	0.726931
ty2	CER	2.99575	4.89387	1.63361
ty3	CER	2.15075	2.41887	1.12467
yf10	CER	1.8565	2.25113	1.21256
yf2	CER	1.96325	2.2435	1.14275
yf3	CER	0.96625	2.40125	2.48512
yf4	CER	2.7825	3.12013	1.12134
yf5	CER	1.0458	3.4295	3.27931
yf6	CER	3.505	2.7605	0.787589
yf7	CER	1.635	3.45225	2.11147
yf8	CER	1.981	2.38713	1.20501
yf9	CER	3.0425	2.67375	0.8788
zy1	CER	2.877	4.36587	1.51751
zy10	CER	1.74675	3.13987	1.79755
zy12	CER	3.37925	3.32324	0.983425
zy13	CER	2.864	3.491	1.21892
zy2	CER	3.28075	2.1525	0.6561
zy3	CER	2.70175	3.36963	1.2472
zy5	CER	3.15225	3.32637	1.05524
zy7	CER	3.09675	4.71675	1.52313
zy8	CER	3.658	3.40973	0.932128
