# Supplementary material for: Co‐Selection of Low Cadmium Accumulation and High Yield During Tomato Improvement
Source: Adv Sci (Weinh). 2025 Jul 26;12(39):e05138. doi: 10.1002/advs.202505138 (PMC12533394; doi:10.1002/advs.202505138)
Supplement: Supplementary file 4 — Supporting Information [file ADVS-12-e05138-s006.xlsx]

## Sheet: data
Supplementary Table 5. The geographic origin of the tomato accessions.
Individual code	Group	Region	SNP	Longitude	Latitude
TS-26	CER	Argentina	T	-58.3816	-34.6037
TS-62	CER	Argentina	T	-58.3816	-34.6037
TS-91	CER	Argentina	A	-54.3816	-34.6037
TS-162	BIG	Azerbaijan	A	49.8353	40.37175
TS-267	PIM	Bolivia	T	-65.256	-19.0389
TS-32	CER	Bolivia	T	-63.1561	-17.8146
TS-218	BIG	Brasil	A	-47.9286	-15.7784
TS-286	CER	Brasil	A	-47.9286	-15.7784
TS-152	BIG	Brazil	A	-47.9286	-15.7784
TS-202	CER	Brazil	A	-47.9286	-15.7784
TS-229	CER	Brazil	A	-47.9286	-15.7784
TS-261	BIG	Brazil	A	-47.9286	-15.7784
TS-302	CER	Brazil	T	-47.9286	-20.7784
TS-215	BIG	Bulgaria	A	23.3219	42.6977
TS-270	BIG	Bulgaria	A	23.3219	42.6977
TS-59	BIG	Bulgaria	A	23.3219	42.6977
TS-172	BIG	Canada	A	-75.6972	48.4215
TS-410	PIM	Canada	T	-75.6972	45.4215
TS-433	PIM	Canada	T	-75.6972	45.4215
TS-135	BIG	Chile	A	-69.787	-21.7949
TS-403	wild	Chile	T	-69.787	-24.7949
bm1	CER	China	T	108.371	22.8146
bm2	CER	China	T	108.371	22.8146
bm3	CER	China	T	108.371	22.8146
db1	CER	China	A	108.371	25.8146
db2	CER	China	T	108.371	22.8146
db3	CER	China	T	108.371	22.8146
db4	CER	China	T	108.371	22.8146
db5-1	CER	China	T	108.371	22.8146
db6	CER	China	T	108.371	22.8146
db7	CER	China	T	108.371	22.8146
ls1	CER	China	T	108.371	22.8146
ls10	CER	China	T	108.371	22.8146
ls2	CER	China	T	108.371	22.8146
ls3	CER	China	T	108.371	22.8146
ls4	CER	China	T	108.371	22.8146
ls5	CER	China	T	108.371	22.8146
ls6	CER	China	T	108.371	22.8146
ls7	CER	China	T	108.371	22.8146
ls8	CER	China	T	108.371	22.8146
ls9	CER	China	T	108.371	22.8146
np1	CER	China	T	108.371	22.8146
np2	CER	China	T	108.371	22.8146
np3	CER	China	T	108.371	22.8146
np4	CER	China	T	108.371	22.8146
np6	CER	China	T	108.371	22.8146
np7	CER	China	T	108.371	22.8146
pl1	CER	China	T	108.371	22.8146
pl2	CER	China	T	108.371	22.8146
pl3	CER	China	T	108.371	22.8146
pl4	CER	China	T	108.371	22.8146
pl5	CER	China	T	108.371	22.8146
pl6	CER	China	T	108.371	22.8146
pl7	CER	China	T	108.371	22.8146
pl8	CER	China	T	108.371	22.8146
TS-110	BIG	China	A	116.413	39.9109
TS-288	BIG	China	A	116.413	39.9109
TS-297	BIG	China	A	116.413	39.9109
TS-400	BIG	China	A	116.413	39.9109
TS-401	BIG	China	A	116.413	39.9109
ty1	CER	China	T	108.371	22.8146
ty2	CER	China	T	108.371	22.8146
ty3	CER	China	T	108.371	22.8146
yf10	CER	China	T	108.371	22.8146
yf2	CER	China	T	108.371	22.8146
yf3	CER	China	T	108.371	22.8146
yf4	CER	China	T	108.371	22.8146
yf5	CER	China	T	108.371	22.8146
yf6	CER	China	T	108.371	22.8146
yf7	CER	China	T	108.371	22.8146
yf8	CER	China	T	108.371	22.8146
yf9	CER	China	T	108.371	22.8146
zy1	CER	China	T	108.371	22.8146
zy10	CER	China	T	108.371	22.8146
zy12	CER	China	T	108.371	22.8146
zy13	CER	China	T	108.371	22.8146
zy2	CER	China	T	108.371	22.8146
zy3	CER	China	T	108.371	22.8146
zy4	CER	China	A	108.371	25.8146
zy5	CER	China	T	108.371	22.8146
zy7	CER	China	T	108.371	22.8146
zy8	CER	China	T	108.371	22.8146
TS-38	CER	Colombia	T	-74.0721	4.71099
TS-105	CER	Costa Rica	A	-84.0909	10.928
TS-106	CER	Costa Rica	T	-84.0909	9.92799
TS-107	CER	Costa Rica	T	-84.0909	9.92799
TS-131	CER	Cuba	T	-82.3666	23.1136
TS-240	CER	Cuba	T	-82.3666	23.1136
TS-245	BIG	Czech Republic	T	14.4378	50.0755
TS-27	CER	Deutchland	T	13.4049	52.52
TS-118	CER	Ecuador	T	-90.3141	-0.74036
TS-124	PIM	Ecuador	A	-78.4678	-2.18065
TS-134	CER	Ecuador	T	-78.4678	-0.18065
TS-14	PIM	Ecuador	T	-78.4678	-0.18065
TS-14	PIM	Ecuador	T	-78.4678	-0.18065
TS-144	PIM	Ecuador	T	-78.4678	-0.18065
TS-15	PIM	Ecuador	T	-78.4678	-0.18065
TS-16	PIM	Ecuador	T	-78.4678	-0.18065
TS-199	wild	Ecuador	T	-78.4678	-0.18065
TS-208	wild	Ecuador	T	-78.4678	-0.18065
TS-224	BIG	Ecuador	T	-78.4678	-0.18065
TS-238	CER	Ecuador	T	-78.4678	-0.18065
TS-241	BIG	Ecuador	A	-78.4678	-2.18065
TS-262	CER	Ecuador	A	-78.4678	-2.18065
TS-299	CER	Ecuador	T	-78.4678	-0.18065
TS-300	CER	Ecuador	T	-78.4678	-0.18065
TS-407	wild	Ecuador	T	-78.4678	-0.18065
TS-413	PIM	Ecuador	T	-78.4678	-0.18065
TS-50	PIM	Ecuador	T	-78.4678	-0.18065
TS-53	CER	Ecuador	T	-78.4678	-0.18065
TS-77	PIM	Ecuador	T	-78.4678	-0.18065
TS-426	CER	Ecuador	T	-78.4678	-0.18065
TS-440	PIM	Ecuador	T	-78.4678	-0.18065
TS-5	BIG	Egypt	A	31.2486	30.04991
TS-201	BIG	El Salvador	A	-89.2068	13.6997
TS-41	BIG	El Salvador	T	-89.2068	14.2997
TS-67	CER	El Salvador	A	-89.2068	13.6997
TS-2	BIG	England	A	-0.12776	51.5074
TS-9	BIG	England	A	-0.12776	51.5074
TS-119	CER	France	T	2.35222	45.8566
TS-132	BIG	France	A	2.35222	48.8566
TS-163	BIG	France	A	2.35222	48.8566
TS-226	BIG	France	A	2.35222	48.8566
TS-257	CER	France	T	2.35222	45.8566
TS-94	CER	France	T	2.35222	45.8566
TS-97	CER	France	A	2.35222	48.8566
TS-183	BIG	Germany	A	12.4049	52.52
TS-219	CER	Greece	T	23.7364	37.9761
TS-30	CER	Guatemala	T	-90.5069	14.6349
TS-36	CER	Guatemala	T	-90.5069	14.6349
TS-409	BIG	Guatemala	T	-90.5069	14.6349
TS-167	BIG	Honduras	A	-87.2519	15.1476
TS-31	CER	Honduras	T	-87.2519	14.1476
TS-29	CER	India	T	77.1184	28.649
TS-3	BIG	Israel	A	34.8516	31.0461
TS-100	BIG	Italy	A	12.4964	41.9028
TS-104	BIG	Italy	T	12.4964	43.9028
TS-136	BIG	Italy	A	12.4964	41.9028
TS-137	BIG	Italy	A	12.4964	41.9028
TS-138	CER	Italy	A	12.4964	41.9028
TS-140	BIG	Italy	A	12.4964	41.9028
TS-141	BIG	Italy	A	12.4964	41.9028
TS-142	BIG	Italy	A	12.4964	41.9028
TS-168	BIG	Italy	T	12.4964	43.9028
TS-169	BIG	Italy	A	12.4964	41.9028
TS-170	BIG	Italy	A	12.4964	41.9028
TS-190	BIG	Italy	A	12.4964	41.9028
TS-191	BIG	Italy	A	12.4964	41.9028
TS-193	BIG	Italy	A	12.4964	41.9028
TS-200	BIG	Italy	A	12.4964	41.9028
TS-209	CER	Italy	A	12.4964	41.9028
TS-213	CER	Italy	T	12.4964	43.9028
TS-252	CER	Italy	T	12.4964	43.9028
TS-259	BIG	Italy	A	12.4964	41.9028
TS-264	BIG	Italy	T	12.4964	43.9028
TS-269	BIG	Italy	A	12.4964	41.9028
TS-271	CER	Italy	A	12.4964	41.9028
TS-44	BIG	Italy	A	12.4964	41.9028
TS-6	BIG	Italy	T	12.4964	43.9028
TS-72	CER	Italy	A	12.4964	41.9028
TS-73	BIG	Italy	A	12.4964	41.9028
TS-86	BIG	Italy	A	12.4964	41.9028
TS-88	BIG	Italy	T	12.4964	43.9028
TS-197	BIG	Libanon	A	35.5018	33.8937
TS-65	CER	Malaysia	T	101.687	3.139
TS-153	BIG	Mexico	A	-99.1332	23.4326
TS-154	CER	Mexico	T	-99.1332	19.4326
TS-165	CER	Mexico	T	-99.1332	19.4326
TS-221	CER	Mexico	T	-99.1332	19.4326
TS-233	CER	Mexico	T	-99.1332	19.4326
TS-249	BIG	Mexico	A	-99.1332	23.4326
TS-28	CER	Mexico	T	-99.1332	19.4326
TS-432	PIM	Mexico	T	-99.1332	19.4326
TS-48	BIG	Mexico	A	-99.1332	23.4326
TS-69	BIG	Mexico	T	-99.1332	19.4326
TS-96	CER	Mexico	T	-99.1332	19.4326
TS-181	CER	Mexico	T	-99.1332	19.4326
TS-243	CER	Mexico	T	-99.1332	19.4326
TS-276	BIG	Moldova	A	28.8324	47.0246
TS-214	BIG	Panama	T	-79.5199	8.98238
TS-116	CER	Peru	T	-77.0427	-12.0464
TS-123	PIM	Peru	T	-77.0427	-12.0464
TS-127	BIG	Peru	T	-77.0427	-12.0464
TS-129	CER	Peru	A	-77.0427	-6.04637
TS-145	PIM	Peru	T	-77.0427	-12.0464
TS-146	wild	Peru	T	-77.0427	-12.0464
TS-150	BIG	Peru	T	-77.0427	-12.0464
TS-156	PIM	Peru	T	-77.0427	-12.0464
TS-158	CER	Peru	T	-77.0427	-12.0464
TS-164	PIM	Peru	T	-77.0427	-12.0464
TS-166	BIG	Peru	A	-77.0427	-6.04637
TS-17	PIM	Peru	T	-77.0427	-12.0464
TS-18	PIM	Peru	T	-77.0427	-12.0464
TS-182	PIM	Peru	T	-77.0427	-12.0464
TS-184	BIG	Peru	T	-77.0427	-12.0464
TS-19	PIM	Peru	T	-77.0427	-12.0464
TS-20	PIM	Peru	T	-77.0427	-12.0464
TS-21	PIM	Peru	T	-77.0427	-12.0464
TS-22	PIM	Peru	T	-77.0427	-12.0464
TS-223	CER	Peru	T	-77.0427	-12.0464
TS-23	PIM	Peru	T	-77.0427	-12.0464
TS-242	BIG	Peru	A	-77.0427	-6.04637
TS-244	PIM	Peru	T	-77.0427	-12.0464
TS-247	CER	Peru	A	-77.0427	-6.04637
TS-256	BIG	Peru	A	-77.0427	-6.04637
TS-265	PIM	Peru	T	-77.0427	-12.0464
TS-266	PIM	Peru	T	-77.0427	-12.0464
TS-273	CER	Peru	A	-77.0427	-6.04637
TS-281	CER	Peru	T	-77.0427	-12.0464
TS-290	CER	Peru	T	-77.0427	-12.0464
TS-291	PIM	Peru	T	-77.0427	-12.0464
TS-298	CER	Peru	T	-77.0427	-12.0464
TS-301	CER	Peru	T	-77.0427	-12.0464
TS-304	CER	Peru	T	-77.0427	-12.0464
TS-34	CER	Peru	T	-77.0427	-12.0464
TS-37	CER	Peru	T	-77.0427	-12.0464
TS-402	wild	Peru	T	-77.0427	-12.0464
TS-404	wild	Peru	T	-77.0427	-12.0464
TS-408	wild	Peru	T	-77.0427	-12.0464
TS-411	PIM	Peru	T	-77.0427	-12.0464
TS-412	PIM	Peru	T	-77.0427	-12.0464
TS-414	PIM	Peru	T	-77.0427	-12.0464
TS-415	PIM	Peru	T	-77.0427	-12.0464
TS-417	PIM	Peru	T	-77.0427	-12.0464
TS-418	PIM	Peru	T	-77.0427	-12.0464
TS-419	PIM	Peru	T	-77.0427	-12.0464
TS-420	PIM	Peru	T	-77.0427	-12.0464
TS-421	PIM	Peru	T	-77.0427	-12.0464
TS-423	CER	Peru	T	-77.0427	-12.0464
TS-424	PIM	Peru	T	-77.0427	-12.0464
TS-425	PIM	Peru	T	-77.0427	-12.0464
TS-427	CER	Peru	A	-77.0427	-6.04637
TS-428	CER	Peru	A	-77.0427	-6.04637
TS-429	PIM	Peru	T	-77.0427	-12.0464
TS-430	CER	Peru	T	-77.0427	-12.0464
TS-431	CER	Peru	A	-77.0427	-6.04637
TS-434	PIM	Peru	T	-77.0427	-12.0464
TS-435	PIM	Peru	T	-77.0427	-12.0464
TS-437	PIM	Peru	T	-77.0427	-12.0464
TS-439	PIM	Peru	T	-77.0427	-12.0464
TS-56	CER	Peru	T	-77.0427	-12.0464
TS-57	CER	Peru	A	-77.0427	-6.04637
TS-61	CER	Peru	T	-77.0427	-12.0464
TS-66	CER	Peru	T	-77.0427	-12.0464
TS-68	BIG	Peru	A	-77.0427	-6.04637
TS-74	BIG	Peru	T	-77.0427	-12.0464
TS-79	PIM	Peru	T	-77.0427	-12.0464
TS-87	CER	Peru	T	-77.0427	-12.0464
TS-92	PIM	Peru	T	-77.0427	-12.0464
TS-303	CER	Phillipines	T	122.007	12.5959
TS-102	BIG	Russia	A	37.615	55.757
TS-112	BIG	Russia	A	37.615	55.757
TS-114	BIG	Russia	A	37.615	55.757
TS-130	BIG	Russia	A	37.615	55.757
TS-157	BIG	Russia	A	37.615	55.757
TS-159	BIG	Russia	A	37.615	55.757
TS-160	BIG	Russia	A	37.615	55.757
TS-161	BIG	Russia	A	37.615	55.757
TS-173	BIG	Russia	A	37.615	55.757
TS-175	BIG	Russia	A	37.615	55.757
TS-180	BIG	Russia	A	37.615	55.757
TS-220	BIG	Russia	A	37.615	55.757
TS-236	BIG	Russia	A	37.615	55.757
TS-250	CER	Russia	T	37.615	58.757
TS-255	BIG	Russia	A	37.615	55.757
TS-274	BIG	Russia	A	37.615	55.757
TS-42	BIG	Russia	T	37.615	58.757
TS-47	BIG	Russia	A	37.615	55.757
TS-58	BIG	Russia	A	37.615	55.757
TS-64	CER	Russia	T	37.615	58.757
TS-78	BIG	Russia	A	37.615	55.757
TS-81	BIG	Russia	A	37.615	55.757
TS-90	BIG	Russia	A	37.615	55.757
TS-185	BIG	Spain	A	-3.70379	40.4168
TS-251	BIG	Spain	A	-3.70379	40.4168
TS-82	BIG	Spain	A	-3.70379	40.4168
TS-176	BIG	Tunisia	A	10.1815	36.8065
TS-282	BIG	Ukraine	T	30.5234	50.4501
TS-1	BIG	United States	A	-117.91	46.3159
TS-10	BIG	United States	A	-117.91	46.3159
TS-121	BIG	United States	A	-117.91	46.3159
TS-122	BIG	United States	A	-117.91	46.3159
TS-128	BIG	United States	T	-110.91	46.3159
TS-143	BIG	United States	A	-117.91	46.3159
TS-151	BIG	United States	A	-117.91	46.3159
TS-171	BIG	United States	A	-117.91	46.3159
TS-186	BIG	United States	A	-117.91	46.3159
TS-188	BIG	United States	A	-117.91	46.3159
TS-210	BIG	United States	A	-117.91	46.3159
TS-211	BIG	United States	A	-117.91	46.3159
TS-212	BIG	United States	A	-117.91	46.3159
TS-253	BIG	United States	T	-110.91	46.3159
TS-263	BIG	United States	A	-117.91	46.3159
TS-277	BIG	United States	A	-117.91	46.3159
TS-278	BIG	United States	A	-117.91	46.3159
TS-45	BIG	United States	A	-117.91	46.3159
TS-49	BIG	United States	A	-117.91	46.3159
TS-501	BIG	United States	T	-110.91	46.3159
TS-502	BIG	United States	A	-117.91	46.3159
TS-503	BIG	United States	A	-117.91	46.3159
TS-504	BIG	United States	A	-117.91	46.3159
TS-506	CER	United States	A	-117.91	46.3159
TS-507	BIG	United States	A	-117.91	46.3159
TS-508	CER	United States	A	-117.91	46.3159
TS-509	BIG	United States	A	-117.91	46.3159
TS-510	BIG	United States	T	-110.91	46.3159
TS-511	BIG	United States	A	-117.91	46.3159
TS-512	BIG	United States	A	-117.91	46.3159
TS-514	BIG	United States	A	-117.91	46.3159
TS-515	BIG	United States	A	-117.91	46.3159
TS-517	BIG	United States	A	-117.91	46.3159
TS-519	BIG	United States	A	-117.91	46.3159
TS-520	BIG	United States	A	-117.91	46.3159
TS-521	BIG	United States	A	-117.91	46.3159
TS-523	BIG	United States	A	-117.91	46.3159
TS-524	BIG	United States	A	-117.91	46.3159
TS-525	BIG	United States	A	-117.91	46.3159
TS-526	CER	United States	T	-110.91	46.3159
TS-527	BIG	United States	A	-117.91	46.3159
TS-528	CER	United States	A	-117.91	46.3159
TS-529	BIG	United States	A	-117.91	46.3159
TS-530	BIG	United States	A	-117.91	46.3159
TS-531	BIG	United States	A	-117.91	46.3159
TS-533	BIG	United States	A	-117.91	46.3159
TS-535	BIG	United States	A	-117.91	46.3159
TS-537	CER	United States	T	-110.91	46.3159
TS-538	BIG	United States	A	-117.91	46.3159
TS-539	BIG	United States	A	-117.91	46.3159
TS-540	BIG	United States	A	-117.91	46.3159
TS-542	BIG	United States	A	-117.91	46.3159
TS-544	BIG	United States	A	-117.91	46.3159
TS-545	CER	United States	T	-110.91	46.3159
TS-547	BIG	United States	A	-117.91	46.3159
TS-548	BIG	United States	A	-117.91	46.3159
TS-550	BIG	United States	A	-117.91	46.3159
TS-551	BIG	United States	A	-117.91	46.3159
TS-552	CER	United States	T	-110.91	46.3159
TS-554	BIG	United States	A	-117.91	46.3159
TS-555	BIG	United States	A	-117.91	46.3159
TS-557	BIG	United States	A	-117.91	46.3159
TS-558	BIG	United States	A	-117.91	46.3159
TS-559	BIG	United States	A	-117.91	46.3159
TS-560	CER	United States	T	-110.91	46.3159
TS-562	BIG	United States	A	-117.91	46.3159
TS-563	BIG	United States	A	-117.91	46.3159
TS-564	CER	United States	T	-110.91	46.3159
TS-565	BIG	United States	A	-117.91	46.3159
TS-566	BIG	United States	A	-117.91	46.3159
TS-567	BIG	United States	A	-117.91	46.3159
TS-568	BIG	United States	A	-117.91	46.3159
TS-569	BIG	United States	T	-110.91	46.3159
TS-570	BIG	United States	A	-117.91	46.3159
TS-572	BIG	United States	A	-117.91	46.3159
TS-573	BIG	United States	A	-117.91	46.3159
TS-574	BIG	United States	A	-117.91	46.3159
TS-575	BIG	United States	A	-117.91	46.3159
TS-576	BIG	United States	A	-117.91	46.3159
TS-577	BIG	United States	A	-117.91	46.3159
TS-578	BIG	United States	A	-117.91	46.3159
TS-579	BIG	United States	A	-117.91	46.3159
TS-580	BIG	United States	A	-117.91	46.3159
TS-581	BIG	United States	A	-117.91	46.3159
TS-582	CER	United States	A	-117.91	46.3159
TS-583	BIG	United States	A	-117.91	46.3159
TS-584	BIG	United States	A	-117.91	46.3159
TS-585	CER	United States	A	-117.91	46.3159
TS-586	BIG	United States	A	-117.91	46.3159
TS-587	BIG	United States	A	-117.91	46.3159
TS-588	BIG	United States	A	-117.91	46.3159
TS-589	BIG	United States	A	-117.91	46.3159
TS-590	CER	United States	A	-117.91	46.3159
TS-591	BIG	United States	A	-117.91	46.3159
TS-592	BIG	United States	A	-117.91	46.3159
TS-593	BIG	United States	A	-117.91	46.3159
TS-594	CER	United States	T	-110.91	46.3159
TS-595	BIG	United States	A	-117.91	46.3159
TS-596	BIG	United States	A	-117.91	46.3159
TS-597	BIG	United States	A	-117.91	46.3159
TS-599	BIG	United States	A	-117.91	46.3159
TS-600	BIG	United States	A	-117.91	46.3159
TS-601	CER	United States	T	-110.91	46.3159
TS-602	BIG	United States	A	-117.91	46.3159
TS-603	BIG	United States	A	-117.91	46.3159
TS-604	BIG	United States	A	-117.91	46.3159
TS-606	BIG	United States	A	-117.91	46.3159
TS-607	BIG	United States	A	-117.91	46.3159
TS-609	BIG	United States	A	-117.91	46.3159
TS-610	CER	United States	A	-117.91	46.3159
TS-611	BIG	United States	T	-110.91	46.3159
TS-612	BIG	United States	A	-117.91	46.3159
TS-613	BIG	United States	A	-117.91	46.3159
TS-614	CER	United States	T	-110.91	46.3159
TS-615	CER	United States	T	-110.91	46.3159
TS-616	BIG	United States	A	-117.91	46.3159
TS-617	BIG	United States	A	-117.91	46.3159
TS-618	CER	United States	A	-117.91	46.3159
TS-619	BIG	United States	A	-117.91	46.3159
TS-620	BIG	United States	A	-117.91	46.3159
TS-621	BIG	United States	A	-117.91	46.3159
TS-623	CER	United States	A	-117.91	46.3159
TS-624	BIG	United States	A	-117.91	46.3159
TS-625	BIG	United States	A	-117.91	46.3159
TS-626	BIG	United States	A	-117.91	46.3159
TS-627	BIG	United States	A	-117.91	46.3159
TS-629	BIG	United States	T	-110.91	46.3159
TS-7	BIG	United States	A	-117.91	46.3159
TS-98	CER	United States	T	-110.91	46.3159
TS-126	BIG	United States	A	-117.91	46.3159
TS-133	BIG	United States	T	-110.91	46.3159
TS-139	BIG	United States	T	-110.91	46.3159
TS-239	BIG	United States	A	-117.91	46.3159
TS-285	BIG	United States	A	-117.91	46.3159
TS-60	BIG	United States	A	-117.91	46.3159
TS-8	BIG	United States	A	-117.91	46.3159
TS-83	CER	Zaire	T	15.2893	-4.31039
