# Supplementary material for: Co‐Selection of Low Cadmium Accumulation and High Yield During Tomato Improvement
Source: Adv Sci (Weinh). 2025 Jul 26;12(39):e05138. doi: 10.1002/advs.202505138 (PMC12533394; doi:10.1002/advs.202505138)
Supplement: Supplementary file 5 — Supporting Information [file ADVS-12-e05138-s001.xlsx]

## Sheet: Sheet1
Supplementary Table 7. List of primers used in this study
Abbreviation	Primer sequence (5′-3′)	Purpose
LCT1-OE-FW	CATTTGGAGAGGACACGCTCGAGATGGCTATATTTTTCTTAATACTATACACTA	vector construction for plant transfromation
LCT1-OE-RV	TCTCATTAAAGCAGGACTCTAGATCACCCACCGTATACTTGGG
AtCYP75B1-OE-Fw	CATTTGGAGAGGACACGCTCGAGATGGCAACTCTATTTCTCACAA
AtCYP75B1-OE-Rv	TCTCATTAAAGCAGGACTCTAGATTAACCCGACCCGAGTC
OsCYP75B2-OE-FW	TGCAGGTCGACTCTAGAGGATCCATGGACGTTGTGCCTCTCCC
OsCYP75B2-OE-RV	TCGAGCTGGTCAGAGCTCGGTACCTTATACTCCATAAGCCGATGGAAG
OsCYP75B4-OE-FW	TGCAGGTCGACTCTAGAGGATCCATGGAGGTCGCCGCCAT
OsCYP75B4-OE-RV	TCGAGCTGGTCAGAGCTCGGTACCTTATGCAATATTGTAAGCGGATGG
LCT1-CR-FW	GAATCTAACAGTGTAGTTTGGCCGACGGTACTAACGGCAGTTTTAGAGCTAGAAATAGC	Construction of LCT1 knockout vector
LCT1-CR-RV	GCTATTTCTAGCTCTAAAACGAACGCGTCGAAACGCGCGCAAACTACACTGTTAGATTC
LCT1-CR#1-FLAG-FW	AACATTACGCCGAGGCCTATGGCTATATTTTTCTTAATACTATACACTATT	Construction of LCT1 3'UTR editing vector
LCT1-CR#1-FLAG-RV	ATAGGGAAG AGGCCTAGCGCCGGAATAAAATCG
LCT1-CR#2-FLAG-FW	AACATTACGCCGAGGCCTATGGCTATATTTTTCTTAATACTATACA
LCT1-CR#2-FLAG-RV	ATAGGGAAG AGGCCTCTTGAACTCCTCCGCTTG
LCT1-UTR-CR-FW3	ATATATGGTCTCGTCAATTTTCTCATGTTTGATGTTTTAGAGCTAGAAATAGC
LCT1-UTR-CR-RV3	ATTATTGGTCTCGAAACTTGAACACAATGGTGAATTTTGCACCAGCCGGGAATCGAA
BP	ATTTTGCCGATTTCGGAAC	Identification of Arabidopsis mutants
cyp75b1-LP	CTCAGGAGCTAAACACATGGC
cyp75b1-RP	ATCTTGACCGTTCATTTCGTG
OsCYP75B2-Q-FW	GAATATGCGCTGGCCTTAGTTG	qRT-PCR
OsCYP75B2-Q-RV	GTCTCCACCGATTTCTGACCTT
OsCYP75B4-Q-FW	ACACGGAAATCAAGGCCCTTAT
OsCYP75B4-Q-RV	CCCACAACAACATCTAGCTCCT
AtCYP75B1-Q-FW	TCAGGAGCTAAACACATGGCAT
AtCYP75B1-Q-RV	CTCGTCCTAGAGCGTTGACTAC
Os-Qactin-FW	TGAAGATCAAGGTGGTGGCAC
Os-Qactin-RV	TGCTGGACCCGACTCATCATA
At-Qactin-FW	GTTCCAGCCCTCGTTTGTG
At-Qactin-RV	CAAGTGCTGTGATTTCTTTGCTC
LCT1-Q-Fw	CCATGTCCGACAGGAAGAAGTCAG
LCT1-Q-Rv	CATCACACGCGCAAGTGCATTC
Sl-Qactin-FW	GTCCTCTTCCAGCCATCCA
Sl-Qactin-RV	ACCACTGAGCACAATGTTACCG
LCT1pro-LUC-FW	GACCATGATTACGAATTGAGCTCCTTACTTCACAATACCTCATGTG	Dual Luciferase Reporter Assay
LCT1pro-LUC-RV	TTTTTGGCGTCTTCCATGAATTCAAGAGAGAGTGGGACCATGT
LCT1-UTR-LUC-FW	GAAAGATCGCCGTGTAACCCGGGACAGCCGAATAAGCAGATGA
LCT1-UTR-LUC-RV	AGCTGGTCACCAATTCACACGTGAATTGAAAAGCAGAGCGACA
LCT1-CAPS-FW	ATACGGTGGGTGAACAGC	Molecular marker assisted selection
LCT1-CAPS-RV	AAAGCAGAGCGACAATTACTA
