# Supplementary material for: Co‐Selection of Low Cadmium Accumulation and High Yield During Tomato Improvement
Source: Adv Sci (Weinh). 2025 Jul 26;12(39):e05138. doi: 10.1002/advs.202505138 (PMC12533394; doi:10.1002/advs.202505138)
Supplement: Supplementary file 6 — Supporting Information [file ADVS-12-e05138-s005.zip]

Archive with 16 entries (16 files):
- Cd content in LCT1-UTR editing lines.xlsx
- Cd content of Arabidopsis.xlsx
- Cd content of NILs.xlsx
- Cd content of Rice.xls
- fruit weight and Cd content.xlsx
- Fst (ch03_64Mb-67Mb).xlsx
- gene expression.xls
- genotypes of fw3.2 and LCT1.xlsx
- grafting data.xlsx
- Luc enzyme activity.xls
- NMT data.xlsx
- pi ratio (ch03_64Mb-67Mb).xlsx
- raw data1.xlsx
- raw data2.xlsx
- Root length of Arabidopsis.xlsx
- Significant SNPs.txt
