# Supplementary material for: Co‐Selection of Low Cadmium Accumulation and High Yield During Tomato Improvement
Source: Adv Sci (Weinh). 2025 Jul 26;12(39):e05138. doi: 10.1002/advs.202505138 (PMC12533394; doi:10.1002/advs.202505138)
Supplement: Supplementary file 6 — Supporting Information [file ADVS-12-e05138-s005.zip › Cd content in LCT1-UTR editing lines.xlsx]

## Sheet: fruits
222-1	2.51493	2.43116		Q15-1	2.9574	2.38478		BHO-1	1.88193	1.69578
222-2	2.73838			Q15-2	2.24307			BHO-2	1.31966
222-3	2.67016			Q15-3	2.12809			BHO-3	1.96223
222-4	2.22638			Q15-4	2.08353			BHO-4	1.53435
222-5	2.00593			Q15-5	2.5118			BHO-5	1.78072
								0.735377	0.30248

## Sheet: stems
222-1	7.04369	6.08922		Q15-1	6.19038	5.46012		BHO-1	3.79071	4.9893
222-2	6.50862			Q15-2	4.56888			BHO-2	4.24038
222-3	4.79117			Q15-3	5.22021			BHO-3	6.53811
222-4	6.04786			Q15-4	5.64049			BHO-4	5.02179
222-5	6.05474			Q15-5	5.68066			BHO-5	5.3555

## Sheet: leaves
222-1	7.39409	8.0883		Q15-1	7.78947	7.67361		BHO-1	6.4159	6.18741
222-2	7.98665			Q15-2	8.12571			BHO-2	6.32495
222-3	8.73755			Q15-3	6.2584			BHO-3	5.20134
222-4	9.99449			Q15-4	8.20924			BHO-4	7.28173
222-5	6.3287			Q15-5	7.98522			BHO-5	5.71315
								1.90088	0.235016
