# Supplementary material for: Co‐Selection of Low Cadmium Accumulation and High Yield During Tomato Improvement
Source: Adv Sci (Weinh). 2025 Jul 26;12(39):e05138. doi: 10.1002/advs.202505138 (PMC12533394; doi:10.1002/advs.202505138)
Supplement: Supplementary file 6 — Supporting Information [file ADVS-12-e05138-s005.zip › Cd content of Arabidopsis.xlsx]

## Sheet: Sheet2
		content (mg/kg)
	col0-1	18.8283	19.1516
	col0-2	20.2515
	col0-3	23.1677
	col0-4	16.759
	col0-5	16.7514
	AtCYP75B1-OE#1-1	14.5831	13.7286	-5.42298	-0.283161
	AtCYP75B1-OE#1-2	11.6085
	AtCYP75B1-OE#1-3	12.6429
	AtCYP75B1-OE#1-4	14.4476
	AtCYP75B1-OE#1-5	15.361
	AtCYP75B1-OE#2-1	14.0148	11.9557	-7.19583	-0.37573
	AtCYP75B1-OE#2-2	12.6924
	AtCYP75B1-OE#2-3	8.78332
	AtCYP75B1-OE#2-4	10.1377
	AtCYP75B1-OE#2-5	14.1505
