# Supplementary material for: Co‐Selection of Low Cadmium Accumulation and High Yield During Tomato Improvement
Source: Adv Sci (Weinh). 2025 Jul 26;12(39):e05138. doi: 10.1002/advs.202505138 (PMC12533394; doi:10.1002/advs.202505138)
Supplement: Supplementary file 6 — Supporting Information [file ADVS-12-e05138-s005.zip › Cd content of NILs.xlsx]

## Sheet: fruits
NIL-TT-1	1.59354	1.47962		NIL-TA-1	1.04295	0.964427		NIL-AA-1	1.10501	0.870531
NIL-TT-2	1.06158			NIL-TA-2	0.854836			NIL-AA-2	0.922423
NIL-TT-3	1.59006			NIL-TA-3	0.75718			NIL-AA-3	0.641061
NIL-TT-4	1.43882			NIL-TA-4	1.07226			NIL-AA-4	0.622054
NIL-TT-5	1.71412			NIL-TA-5	1.09491			NIL-AA-5	1.0621
					0.515195	0.348194			0.609091	0.411653

## Sheet: stems
NIL-TT-1	2.03556	1.80873		NIL-TA-1	2.59876	2.11292		NIL-AA-1	2.10452	1.89531
NIL-TT-2	2.06357			NIL-TA-2	1.6361			NIL-AA-2	1.89018
NIL-TT-3	1.87854			NIL-TA-3	1.48231			NIL-AA-3	1.34257
NIL-TT-4	1.44707			NIL-TA-4	2.16294			NIL-AA-4	1.97077
NIL-TT-5	1.61889			NIL-TA-5	2.68452			NIL-AA-5	2.16852

## Sheet: leaves
NIL-TT-1	3.64063	3.6785		NIL-TA-1	2.47559	2.67558		NIL-AA-1	2.64356	2.38124
NIL-TT-2	3.07869			NIL-TA-2	2.22695			NIL-AA-2	2.34463
NIL-TT-3	4.19695			NIL-TA-3	3.13281			NIL-AA-3	2.56044
NIL-TT-4	3.1243			NIL-TA-4	2.8197			NIL-AA-4	2.21214
NIL-TT-5	4.35193			NIL-TA-5	2.72286			NIL-AA-5	2.14543
					1.00292	0.272644			1.29726	0.35266
