# Supplementary material for: Co‐Selection of Low Cadmium Accumulation and High Yield During Tomato Improvement
Source: Adv Sci (Weinh). 2025 Jul 26;12(39):e05138. doi: 10.1002/advs.202505138 (PMC12533394; doi:10.1002/advs.202505138)
Supplement: Supplementary file 6 — Supporting Information [file ADVS-12-e05138-s005.zip › Cd content of Rice.xls]

## Sheet: Leaves
ZH11-1	0.372588	0.367893	CYP75B2-OE#1-1	0.2198	0.178646	CYP75B2-OE#2-1	0.166225	0.227364	CYP75B4-OE#1-1	0.343292	0.28301	CYP75B4-OE#2-1	0.203324	0.179461
ZH11-2	0.394424		CYP75B2-OE#1-2	0.169156		CYP75B2-OE#2-2	0.252962		CYP75B4-OE#1-2	0.215854		CYP75B4-OE#2-2	0.209242
ZH11-3	0.307379		CYP75B2-OE#1-3	0.261713		CYP75B2-OE#2-3	0.347112		CYP75B4-OE#1-3	0.245792		CYP75B4-OE#2-3	0.171125
ZH11-4	0.346013		CYP75B2-OE#1-4	0.1474		CYP75B2-OE#2-4	0.202013		CYP75B4-OE#1-4	0.330333		CYP75B4-OE#2-4	0.132259
ZH11-5	0.446663		CYP75B2-OE#1-5	0.25365		CYP75B2-OE#2-5	0.309175		CYP75B4-OE#1-5	0.2874		CYP75B4-OE#2-5	0.155325
ZH11-6	0.3833		CYP75B2-OE#1-6	0.120762		CYP75B2-OE#2-6	0.227825		CYP75B4-OE#1-6	0.301767		CYP75B4-OE#2-6	0.160225
ZH11-7	0.378887		CYP75B2-OE#1-7	0.145653		CYP75B2-OE#2-7	0.170675		CYP75B4-OE#1-7	0.248139		CYP75B4-OE#2-7	0.194762
ZH11-8	0.313887		CYP75B2-OE#1-8	0.111036		CYP75B2-OE#2-8	0.142925		CYP75B4-OE#1-8	0.2915		CYP75B4-OE#2-8	0.209425

## Sheet: Stems
ZH11-1	3.15975	2.63161	CYP75B2-OE#1-1	1.14376	1.24609	CYP75B2-OE#2-1	1.33112	1.56467	CYP75B4-OE#1-1	2.1364	1.61727	CYP75B4-OE#2-1	1.336	1.31084
ZH11-2	2.3105		CYP75B2-OE#1-2	1.66159		CYP75B2-OE#2-2	0.98225		CYP75B4-OE#1-2	1.85137		CYP75B4-OE#2-2	1.81012
ZH11-3	2.57337		CYP75B2-OE#1-3	1.43349		CYP75B2-OE#2-3	1.75575		CYP75B4-OE#1-3	1.1985		CYP75B4-OE#2-3	1.398
ZH11-4	3.0185		CYP75B2-OE#1-4	1.12767		CYP75B2-OE#2-4	1.88538		CYP75B4-OE#1-4	2.0024		CYP75B4-OE#2-4	1.00275
ZH11-5	2.1515		CYP75B2-OE#1-5	0.743862		CYP75B2-OE#2-5	1.4805		CYP75B4-OE#1-5	1.67488		CYP75B4-OE#2-5	0.938875
ZH11-6	2.77513		CYP75B2-OE#1-6	1.22671		CYP75B2-OE#2-6	1.92687		CYP75B4-OE#1-6	1.4682		CYP75B4-OE#2-6	1.03075
ZH11-7	2.73525		CYP75B2-OE#1-7	1.2766		CYP75B2-OE#2-7	2.0885		CYP75B4-OE#1-7	1.2697		CYP75B4-OE#2-7	1.30425
ZH11-8	2.32888		CYP75B2-OE#1-8	1.35505		CYP75B2-OE#2-8	1.067		CYP75B4-OE#1-8	1.3367		CYP75B4-OE#2-8	1.666

## Sheet: Grains
ZH11-1	0.405512	0.484569	CYP75B2-OE#1-1	0.31715	0.289149	CYP75B2-OE#2-1	0.279988	0.246733	CYP75B4-OE#1-1	0.262387	0.303286	CYP75B4-OE#2-1	0.356612	0.341881
ZH11-2	0.432463		CYP75B2-OE#1-2	0.253175		CYP75B2-OE#2-2	0.293413		CYP75B4-OE#1-2	0.268125		CYP75B4-OE#2-2	0.381163
ZH11-3	0.53335		CYP75B2-OE#1-3	0.22575		CYP75B2-OE#2-3	0.184225		CYP75B4-OE#1-3	0.306912		CYP75B4-OE#2-3	0.419388
ZH11-4	0.480913		CYP75B2-OE#1-4	0.257225		CYP75B2-OE#2-4	0.195038		CYP75B4-OE#1-4	0.293363		CYP75B4-OE#2-4	0.3332
ZH11-5	0.514038		CYP75B2-OE#1-5	0.318483		CYP75B2-OE#2-5	0.2394		CYP75B4-OE#1-5	0.3741		CYP75B4-OE#2-5	0.379738
ZH11-6	0.436213		CYP75B2-OE#1-6	0.295963		CYP75B2-OE#2-6	0.261725		CYP75B4-OE#1-6	0.299875		CYP75B4-OE#2-6	0.320362
ZH11-7	0.485775		CYP75B2-OE#1-7	0.395087		CYP75B2-OE#2-7	0.256825		CYP75B4-OE#1-7	0.2564		CYP75B4-OE#2-7	0.306375
ZH11-8	0.588287		CYP75B2-OE#1-8	0.250362		CYP75B2-OE#2-8	0.26325		CYP75B4-OE#1-8	0.365125		CYP75B4-OE#2-8	0.238212
