# Supplementary material for: Co‐Selection of Low Cadmium Accumulation and High Yield During Tomato Improvement
Source: Adv Sci (Weinh). 2025 Jul 26;12(39):e05138. doi: 10.1002/advs.202505138 (PMC12533394; doi:10.1002/advs.202505138)
Supplement: Supplementary file 6 — Supporting Information [file ADVS-12-e05138-s005.zip › fruit weight and Cd content.xlsx]

## Sheet: Sheet1
	fruit weight	Cd content in shoots
wild	3.48	3.5336
wild	2.25	2.7993
wild	2.2	3.1429
wild	2.08	2.8275
wild	1.93	4.559
wild	1.89	2.9861
wild	1.85	3.2335
wild	1.77	3.953
wild	1.47	3.0899
wild	1.19	2.9089
wild	1.01	3.2944
CER	52.66	3.4768
CER	45.05	3.7103
CER	43.02	2.5008
CER	41.79	3.0484
CER	40.79	2.434
CER	35.04	3.0773
CER	33.98	4.6044
CER	33.81	3.7829
CER	28.9	3.2513
CER	28.57	2.6458
CER	28.24	3.0411
CER	25.77	3.2683
CER	24.74	3.5985
CER	24.02	2.5471
CER	23.95	3.2549
CER	22.48	2.0991
CER	20.74	3.7961
CER	20.19	4.3809
CER	19.47	2.2278
CER	18.88	3.693
CER	18.78	3.1494
CER	18.36	3.9399
CER	17.37	2.2214
CER	16.51	3.5534
CER	14.54	1.7575
CER	14.29	3.7156
CER	14.2	4.0414
CER	13.24	2.9348
CER	13.15	3.0574
CER	12.95	3.3276
CER	12.79	3.2813
CER	12.57	1.8106
CER	12.21	3.9683
CER	11.94	3.4379
CER	11.33	2.5843
CER	11.19	4.3991
CER	11.08	2.1628
CER	10.93	4.0038
CER	10.21	2.3309
CER	9.71	3.674
CER	9.38	2.1673
CER	9.07	5.2418
CER	8.85	2.5445
CER	8.66	2.0911
CER	8.06	3.3125
CER	7.85	2.9979
CER	7.51	3.4731
CER	7.39	3.9475
CER	7.01	3.6028
CER	6.94	3.4601
CER	6.8	3.4171
CER	6.36	3.6953
CER	6.22	4.537
CER	5.66	3.5005
CER	5.64	4.0726
CER	4.34	4.7559
CER	3.97	4.1361
CER	3.82	3.5291
CER	3.75	4.0388
CER	3.65	2.4391
CER	3.61	4.1921
CER	3.48	3.2833
CER	3.32	2.7974
CER	2.89	6.5584
CER	2.87	4.5071
CER	2.73	3.5176
CER	2.67	3.68
CER	2.37	3.6546
BIG	252.03	1.971
BIG	245.9	2.202
BIG	222.23	3.711
BIG	220.58	2.3471
BIG	218	3.529
BIG	205.9	1.6565
BIG	198.5	2.6274
BIG	193.45	2.115
BIG	189.89	2.0673
BIG	189.68	2.9934
BIG	188.18	2.2484
BIG	174.5	2.7863
BIG	162.5	2.0656
BIG	161.66	2.5404
BIG	157.8	2.3754
BIG	157.2	2.6911
BIG	149.33	2.5738
BIG	147.95	2.5956
BIG	145.17	2.1316
BIG	143.33	2.9669
BIG	142.27	1.8658
BIG	138.8	3.1231
BIG	138.48	3.0588
BIG	135.66	2.6401
BIG	135.63	2.3394
BIG	134.8	2.3174
BIG	134.77	2.1808
BIG	134.53	3.5285
BIG	132.42	2.9108
BIG	131.5	3.0706
BIG	131.24	1.6201
BIG	129.97	3.1966
BIG	127.9	1.9069
BIG	122.37	2.4708
BIG	121.46	3.6369
BIG	118.7	2.4948
BIG	116.93	3.1343
BIG	113.05	3.4626
BIG	112.7	2.0156
BIG	107.82	4.4089
BIG	107.35	2.5685
BIG	104.33	2.1936
BIG	91.5	2.5764
BIG	89.13	3.3605
BIG	85.3	4.4004
BIG	85.22	1.9686
BIG	83.17	3.4348
BIG	83.14	3.3164
BIG	82.27	2.3745
BIG	81.43	3.8315
BIG	81.23	2.6058
BIG	80.94	2.546
BIG	77.9	2.7999
BIG	76	2.0804
BIG	73.22	3.0155
BIG	70.45	2.5386
BIG	67.85	3.2006
BIG	67.43	3.2896
BIG	67	2.3535
BIG	65.28	2.3975
BIG	65.23	2.3996
BIG	62.48	3.2391
BIG	60.9	3.4298
BIG	59.73	3.9356
BIG	57.89	3.2951
BIG	52.76	3.787
BIG	52.13	1.9765
BIG	51.83	2.336
BIG	50.11	2.5686
BIG	49.48	2.495
BIG	48.33	4.1063
BIG	47.9	2.2138
BIG	47.87	3.8875
BIG	47.39	2.2069
BIG	46.91	2.7314
BIG	46.8	3.1879
BIG	45.95	2.6641
BIG	38.3	3.5946
BIG	30.24	1.3546
BIG	29.33	2.315
BIG	19.94	2.5765
BIG	16.88	3.86
BIG	15.66	3.6928
BIG	14.9	3.9646
BIG	13.24	2.2375
