# Supplementary material for: Co‐Selection of Low Cadmium Accumulation and High Yield During Tomato Improvement
Source: Adv Sci (Weinh). 2025 Jul 26;12(39):e05138. doi: 10.1002/advs.202505138 (PMC12533394; doi:10.1002/advs.202505138)
Supplement: Supplementary file 6 — Supporting Information [file ADVS-12-e05138-s005.zip › Fst (ch03_64Mb-67Mb).xlsx]

## Sheet: CER_BIG
SL2.50ch03	64000001	64010000	0.0504384
SL2.50ch03	64010001	64020000	0.0768452
SL2.50ch03	64020001	64030000	0.040929
SL2.50ch03	64030001	64040000	0.0735971
SL2.50ch03	64040001	64050000	0.0318633
SL2.50ch03	64050001	64060000	0.0557909
SL2.50ch03	64060001	64070000	0.0619744
SL2.50ch03	64070001	64080000	0.0454651
SL2.50ch03	64080001	64090000	0.0312378
SL2.50ch03	64090001	64100000	0.0343984
SL2.50ch03	64100001	64110000	0.0381998
SL2.50ch03	64110001	64120000	0.0359705
SL2.50ch03	64120001	64130000	0.0289401
SL2.50ch03	64130001	64140000	0.0329421
SL2.50ch03	64140001	64150000	0.0409183
SL2.50ch03	64150001	64160000	0.040967
SL2.50ch03	64160001	64170000	0.0739972
SL2.50ch03	64170001	64180000	0.0599474
SL2.50ch03	64180001	64190000	0.032371
SL2.50ch03	64190001	64200000	0.126819
SL2.50ch03	64200001	64210000	0.0376907
SL2.50ch03	64210001	64220000	0.0220973
SL2.50ch03	64220001	64230000	0.0224355
SL2.50ch03	64230001	64240000	0.0194706
SL2.50ch03	64240001	64250000	0.0268764
SL2.50ch03	64250001	64260000	0.0223629
SL2.50ch03	64260001	64270000	0.0298626
SL2.50ch03	64270001	64280000	0.0155962
SL2.50ch03	64280001	64290000	0.0309281
SL2.50ch03	64290001	64300000	0.0424502
SL2.50ch03	64300001	64310000	0.0296102
SL2.50ch03	64310001	64320000	0.05206
SL2.50ch03	64320001	64330000	0.0350321
SL2.50ch03	64330001	64340000	0.106879
SL2.50ch03	64340001	64350000	0.0235331
SL2.50ch03	64350001	64360000	0.086497
SL2.50ch03	64360001	64370000	0.147874
SL2.50ch03	64370001	64380000	0.144751
SL2.50ch03	64380001	64390000	0.166454
SL2.50ch03	64390001	64400000	0.209529
SL2.50ch03	64400001	64410000	0.19119
SL2.50ch03	64410001	64420000	0.121909
SL2.50ch03	64420001	64430000	0.21121
SL2.50ch03	64430001	64440000	0.143458
SL2.50ch03	64440001	64450000	0.0556711
SL2.50ch03	64450001	64460000	0.0203083
SL2.50ch03	64460001	64470000	0.0136018
SL2.50ch03	64470001	64480000	0.021612
SL2.50ch03	64480001	64490000	0.0158421
SL2.50ch03	64490001	64500000	0.0392446
SL2.50ch03	64500001	64510000	0.0246819
SL2.50ch03	64510001	64520000	0.0296908
SL2.50ch03	64520001	64530000	0.0396413
SL2.50ch03	64530001	64540000	0.0347087
SL2.50ch03	64540001	64550000	0.032402
SL2.50ch03	64550001	64560000	0.0285447
SL2.50ch03	64560001	64570000	0.0290772
SL2.50ch03	64570001	64580000	0.0208594
SL2.50ch03	64580001	64590000	0.0319386
SL2.50ch03	64590001	64600000	0.0211215
SL2.50ch03	64600001	64610000	0.022156
SL2.50ch03	64610001	64620000	0.0551203
SL2.50ch03	64620001	64630000	0.104174
SL2.50ch03	64630001	64640000	0.0603573
SL2.50ch03	64640001	64650000	0.0523627
SL2.50ch03	64650001	64660000	0.0537675
SL2.50ch03	64660001	64670000	0.0219571
SL2.50ch03	64670001	64680000	0.020257
SL2.50ch03	64680001	64690000	0.0390633
SL2.50ch03	64690001	64700000	0.0465414
SL2.50ch03	64700001	64710000	0.0336954
SL2.50ch03	64710001	64720000	0.0354602
SL2.50ch03	64720001	64730000	0.0468823
SL2.50ch03	64730001	64740000	0.0311747
SL2.50ch03	64740001	64750000	0.042772
SL2.50ch03	64750001	64760000	0.0910262
SL2.50ch03	64760001	64770000	0.122703
SL2.50ch03	64770001	64780000	0.0612241
SL2.50ch03	64780001	64790000	0.129879
SL2.50ch03	64790001	64800000	0.21588
SL2.50ch03	64800001	64810000	0.102454
SL2.50ch03	64810001	64820000	0.112895
SL2.50ch03	64820001	64830000	0.127836
SL2.50ch03	64830001	64840000	0.197081
SL2.50ch03	64840001	64850000	0.0995505
SL2.50ch03	64850001	64860000	0.127228
SL2.50ch03	64860001	64870000	0.174184
SL2.50ch03	64870001	64880000	0.201751
SL2.50ch03	64880001	64890000	0.0630806
SL2.50ch03	64890001	64900000	0.147364
SL2.50ch03	64900001	64910000	0.147845
SL2.50ch03	64910001	64920000	0.106385
SL2.50ch03	64920001	64930000	0.173945
SL2.50ch03	64930001	64940000	0.156367
SL2.50ch03	64940001	64950000	0.0856446
SL2.50ch03	64950001	64960000	0.0459409
SL2.50ch03	64960001	64970000	0.19699
SL2.50ch03	64970001	64980000	0.0865184
SL2.50ch03	64980001	64990000	0.158429
SL2.50ch03	64990001	65000000	0.215592
SL2.50ch03	65000001	65010000	0.253718
SL2.50ch03	65010001	65020000	0.467702
SL2.50ch03	65020001	65030000	0.526981
SL2.50ch03	65030001	65040000	0.529562
SL2.50ch03	65040001	65050000	0.459513
SL2.50ch03	65050001	65060000	0.478552
SL2.50ch03	65060001	65070000	0.511439
SL2.50ch03	65070001	65080000	0.268525
SL2.50ch03	65080001	65090000	0.11648
SL2.50ch03	65090001	65100000	0.152832
SL2.50ch03	65100001	65110000	0.15716
SL2.50ch03	65110001	65120000	0.0240781
SL2.50ch03	65120001	65130000	0.0713422
SL2.50ch03	65130001	65140000	0.0472969
SL2.50ch03	65140001	65150000	0.0404843
SL2.50ch03	65150001	65160000	0.130357
SL2.50ch03	65160001	65170000	0.0399196
SL2.50ch03	65170001	65180000	0.0895482
SL2.50ch03	65180001	65190000	0.2382
SL2.50ch03	65190001	65200000	0.177369
SL2.50ch03	65200001	65210000	0.136747
SL2.50ch03	65210001	65220000	0.0957105
SL2.50ch03	65220001	65230000	0.103059
SL2.50ch03	65230001	65240000	0.040681
SL2.50ch03	65240001	65250000	0.167651
SL2.50ch03	65250001	65260000	0.146614
SL2.50ch03	65260001	65270000	0.123471
SL2.50ch03	65270001	65280000	0.104323
SL2.50ch03	65280001	65290000	0.17133
SL2.50ch03	65290001	65300000	0.128868
SL2.50ch03	65300001	65310000	0.117404
SL2.50ch03	65310001	65320000	0.130128
SL2.50ch03	65320001	65330000	0.0862798
SL2.50ch03	65330001	65340000	0.0622201
SL2.50ch03	65340001	65350000	0.0259885
SL2.50ch03	65350001	65360000	0.00770452
SL2.50ch03	65360001	65370000	0.0912454
SL2.50ch03	65370001	65380000	0.217609
SL2.50ch03	65380001	65390000	0.191873
SL2.50ch03	65390001	65400000	0.161262
SL2.50ch03	65400001	65410000	0.134772
SL2.50ch03	65410001	65420000	0.0686735
SL2.50ch03	65420001	65430000	0.105379
SL2.50ch03	65430001	65440000	0.0218254
SL2.50ch03	65440001	65450000	0.0599446
SL2.50ch03	65450001	65460000	0.0500688
SL2.50ch03	65460001	65470000	0.0691574
SL2.50ch03	65470001	65480000	0.148146
SL2.50ch03	65480001	65490000	0.0992265
SL2.50ch03	65490001	65500000	0.0370666
SL2.50ch03	65500001	65510000	0.0677806
SL2.50ch03	65510001	65520000	0.0620648
SL2.50ch03	65520001	65530000	0.0427846
SL2.50ch03	65530001	65540000	0.0422069
SL2.50ch03	65540001	65550000	0.0177287
SL2.50ch03	65550001	65560000	0.009693
SL2.50ch03	65560001	65570000	0.0195445
SL2.50ch03	65570001	65580000	0.0469592
SL2.50ch03	65580001	65590000	0.0220832
SL2.50ch03	65590001	65600000	0.0538382
SL2.50ch03	65600001	65610000	0.0250448
SL2.50ch03	65610001	65620000	0.0525748
SL2.50ch03	65620001	65630000	0.100844
SL2.50ch03	65630001	65640000	0.0552173
SL2.50ch03	65640001	65650000	0.0589729
SL2.50ch03	65650001	65660000	0.0205582
SL2.50ch03	65660001	65670000	0.0778523
SL2.50ch03	65670001	65680000	0.0759597
SL2.50ch03	65680001	65690000	0.159694
SL2.50ch03	65690001	65700000	0.100724
SL2.50ch03	65700001	65710000	0.0750473
SL2.50ch03	65710001	65720000	0.100248
SL2.50ch03	65720001	65730000	0.139702
SL2.50ch03	65730001	65740000	0.0539477
SL2.50ch03	65740001	65750000	0.0887713
SL2.50ch03	65750001	65760000	0.079904
SL2.50ch03	65760001	65770000	0.0191876
SL2.50ch03	65770001	65780000	0.180626
SL2.50ch03	65780001	65790000	0.137286
SL2.50ch03	65790001	65800000	0.142772
SL2.50ch03	65800001	65810000	0.137102
SL2.50ch03	65810001	65820000	0.109009
SL2.50ch03	65820001	65830000	0.0492921
SL2.50ch03	65830001	65840000	0.00821546
SL2.50ch03	65840001	65850000	0.0300857
SL2.50ch03	65850001	65860000	0.0736023
SL2.50ch03	65860001	65870000	0.0208456
SL2.50ch03	65870001	65880000	0.160202
SL2.50ch03	65880001	65890000	0.139671
SL2.50ch03	65890001	65900000	0.0729068
SL2.50ch03	65900001	65910000	0.0109336
SL2.50ch03	65910001	65920000	0.0376822
SL2.50ch03	65920001	65930000	0.0189225
SL2.50ch03	65930001	65940000	0.0484201
SL2.50ch03	65940001	65950000	0.100787
SL2.50ch03	65950001	65960000	0.0677473
SL2.50ch03	65960001	65970000	0.0968022
SL2.50ch03	65970001	65980000	0.0377523
SL2.50ch03	65980001	65990000	0.0876762
SL2.50ch03	65990001	66000000	0.0193091
SL2.50ch03	66000001	66010000	0.0103603
SL2.50ch03	66010001	66020000	0.0181017
SL2.50ch03	66020001	66030000	0.12148
SL2.50ch03	66030001	66040000	0.149954
SL2.50ch03	66040001	66050000	0.0323227
SL2.50ch03	66050001	66060000	0.0508168
SL2.50ch03	66060001	66070000	0.0282888
SL2.50ch03	66070001	66080000	0.0349767
SL2.50ch03	66080001	66090000	0.0587719
SL2.50ch03	66090001	66100000	0.0124765
SL2.50ch03	66100001	66110000	0.0182058
SL2.50ch03	66110001	66120000	0.0384958
SL2.50ch03	66120001	66130000	0.0602659
SL2.50ch03	66130001	66140000	0.0119499
SL2.50ch03	66140001	66150000	0.061863
SL2.50ch03	66150001	66160000	0.0351989
SL2.50ch03	66160001	66170000	0.0692794
SL2.50ch03	66170001	66180000	0.00271195
SL2.50ch03	66180001	66190000	0.055928
SL2.50ch03	66190001	66200000	0.0166808
SL2.50ch03	66200001	66210000	0.0168177
SL2.50ch03	66210001	66220000	0.0476812
SL2.50ch03	66220001	66230000	0.0428198
SL2.50ch03	66230001	66240000	0.0194673
SL2.50ch03	66240001	66250000	0.0129206
SL2.50ch03	66250001	66260000	0.030312
SL2.50ch03	66260001	66270000	0.075005
SL2.50ch03	66270001	66280000	0.0141915
SL2.50ch03	66280001	66290000	0.0573515
SL2.50ch03	66290001	66300000	0.0202099
SL2.50ch03	66300001	66310000	0.0382518
SL2.50ch03	66310001	66320000	0.067512
SL2.50ch03	66320001	66330000	0.124229
SL2.50ch03	66330001	66340000	0.169554
SL2.50ch03	66340001	66350000	0.0274862
SL2.50ch03	66350001	66360000	0.0272165
SL2.50ch03	66360001	66370000	0.0383836
SL2.50ch03	66370001	66380000	0.0945263
SL2.50ch03	66380001	66390000	0.139521
SL2.50ch03	66390001	66400000	0.0477119
SL2.50ch03	66400001	66410000	0.051118
SL2.50ch03	66410001	66420000	0.0555679
SL2.50ch03	66420001	66430000	0.0332785
SL2.50ch03	66430001	66440000	0.0259077
SL2.50ch03	66440001	66450000	0.0338249
SL2.50ch03	66450001	66460000	0.014067
SL2.50ch03	66460001	66470000	0.116514
SL2.50ch03	66470001	66480000	0.0589261
SL2.50ch03	66480001	66490000	0.0200487
SL2.50ch03	66490001	66500000	0.0203308
SL2.50ch03	66500001	66510000	0.0206585
SL2.50ch03	66510001	66520000	0.0296682
SL2.50ch03	66520001	66530000	0.00036
SL2.50ch03	66530001	66540000	0.0338687
SL2.50ch03	66540001	66550000	0.00126858
SL2.50ch03	66550001	66560000	0.0119761
SL2.50ch03	66560001	66570000	0.00164823
SL2.50ch03	66570001	66580000	0.117447
SL2.50ch03	66580001	66590000	0.0710634
SL2.50ch03	66590001	66600000	0.0723587
SL2.50ch03	66600001	66610000	0.00331102
SL2.50ch03	66610001	66620000	0.0119806
SL2.50ch03	66620001	66630000	0.0268945
SL2.50ch03	66630001	66640000	0.0491468
SL2.50ch03	66640001	66650000	0.0506473
SL2.50ch03	66650001	66660000	0.0932328
SL2.50ch03	66660001	66670000	0.147131
SL2.50ch03	66670001	66680000	0.0766303
SL2.50ch03	66680001	66690000	0.0791498
SL2.50ch03	66690001	66700000	0.0661339
SL2.50ch03	66700001	66710000	0.180705
SL2.50ch03	66710001	66720000	0.237258
SL2.50ch03	66720001	66730000	0.223046
SL2.50ch03	66730001	66740000	0.216323
SL2.50ch03	66740001	66750000	0.20036
SL2.50ch03	66750001	66760000	0.202898
SL2.50ch03	66760001	66770000	0.215827
SL2.50ch03	66770001	66780000	0.218771
SL2.50ch03	66780001	66790000	0.38568
SL2.50ch03	66790001	66800000	0.366356
SL2.50ch03	66800001	66810000	0.387241
SL2.50ch03	66810001	66820000	0.324737
SL2.50ch03	66820001	66830000	0.405235
SL2.50ch03	66830001	66840000	0.381965
SL2.50ch03	66840001	66850000	0.404632
SL2.50ch03	66850001	66860000	0.381185
SL2.50ch03	66860001	66870000	0.392297
SL2.50ch03	66870001	66880000	0.401591
SL2.50ch03	66880001	66890000	0.410482
SL2.50ch03	66890001	66900000	0.508775
SL2.50ch03	66900001	66910000	0.47731
SL2.50ch03	66910001	66920000	0.442689
SL2.50ch03	66920001	66930000	0.406614
SL2.50ch03	66930001	66940000	0.419314
SL2.50ch03	66940001	66950000	0.418507
SL2.50ch03	66950001	66960000	0.418649
SL2.50ch03	66960001	66970000	0.458374
SL2.50ch03	66970001	66980000	0.461765
SL2.50ch03	66980001	66990000	0.413964
SL2.50ch03	66990001	67000000	0.415914

## Sheet: PIM_CER
SL2.50ch03	64000001	64010000	0.472954
SL2.50ch03	64010001	64020000	0.353587
SL2.50ch03	64020001	64030000	0.4106
SL2.50ch03	64030001	64040000	0.328107
SL2.50ch03	64040001	64050000	0.466868
SL2.50ch03	64050001	64060000	0.387991
SL2.50ch03	64060001	64070000	0.46
SL2.50ch03	64070001	64080000	0.359529
SL2.50ch03	64080001	64090000	0.497249
SL2.50ch03	64090001	64100000	0.529289
SL2.50ch03	64100001	64110000	0.215363
SL2.50ch03	64110001	64120000	0.37736
SL2.50ch03	64120001	64130000	0.431123
SL2.50ch03	64130001	64140000	0.350297
SL2.50ch03	64140001	64150000	0.396499
SL2.50ch03	64150001	64160000	0.502953
SL2.50ch03	64160001	64170000	0.501091
SL2.50ch03	64170001	64180000	0.529947
SL2.50ch03	64180001	64190000	0.51377
SL2.50ch03	64190001	64200000	0.51927
SL2.50ch03	64200001	64210000	0.575152
SL2.50ch03	64210001	64220000	0.588418
SL2.50ch03	64220001	64230000	0.649279
SL2.50ch03	64230001	64240000	0.419749
SL2.50ch03	64240001	64250000	0.533486
SL2.50ch03	64250001	64260000	0.457225
SL2.50ch03	64260001	64270000	0.413228
SL2.50ch03	64270001	64280000	0.563028
SL2.50ch03	64280001	64290000	0.641195
SL2.50ch03	64290001	64300000	0.553692
SL2.50ch03	64300001	64310000	0.483798
SL2.50ch03	64310001	64320000	0.568841
SL2.50ch03	64320001	64330000	0.464809
SL2.50ch03	64330001	64340000	0.468194
SL2.50ch03	64340001	64350000	0.566705
SL2.50ch03	64350001	64360000	0.537206
SL2.50ch03	64360001	64370000	0.538076
SL2.50ch03	64370001	64380000	0.49642
SL2.50ch03	64380001	64390000	0.446357
SL2.50ch03	64390001	64400000	0.462304
SL2.50ch03	64400001	64410000	0.412178
SL2.50ch03	64410001	64420000	0.232677
SL2.50ch03	64420001	64430000	0.509156
SL2.50ch03	64430001	64440000	0.503306
SL2.50ch03	64440001	64450000	0.529652
SL2.50ch03	64450001	64460000	0.352952
SL2.50ch03	64460001	64470000	0.416246
SL2.50ch03	64470001	64480000	0.534382
SL2.50ch03	64480001	64490000	0.471334
SL2.50ch03	64490001	64500000	0.488437
SL2.50ch03	64500001	64510000	0.434073
SL2.50ch03	64510001	64520000	0.470164
SL2.50ch03	64520001	64530000	0.44393
SL2.50ch03	64530001	64540000	0.561604
SL2.50ch03	64540001	64550000	0.301342
SL2.50ch03	64550001	64560000	0.521259
SL2.50ch03	64560001	64570000	0.574733
SL2.50ch03	64570001	64580000	0.567444
SL2.50ch03	64580001	64590000	0.660597
SL2.50ch03	64590001	64600000	0.563743
SL2.50ch03	64600001	64610000	0.496901
SL2.50ch03	64610001	64620000	0.560597
SL2.50ch03	64620001	64630000	0.522935
SL2.50ch03	64630001	64640000	0.551264
SL2.50ch03	64640001	64650000	0.587573
SL2.50ch03	64650001	64660000	0.55283
SL2.50ch03	64660001	64670000	0.569802
SL2.50ch03	64670001	64680000	0.529535
SL2.50ch03	64680001	64690000	0.59733
SL2.50ch03	64690001	64700000	0.551558
SL2.50ch03	64700001	64710000	0.595028
SL2.50ch03	64710001	64720000	0.612322
SL2.50ch03	64720001	64730000	0.645548
SL2.50ch03	64730001	64740000	0.628849
SL2.50ch03	64740001	64750000	0.623361
SL2.50ch03	64750001	64760000	0.571757
SL2.50ch03	64760001	64770000	0.588431
SL2.50ch03	64770001	64780000	0.578194
SL2.50ch03	64780001	64790000	0.568228
SL2.50ch03	64790001	64800000	0.486794
SL2.50ch03	64800001	64810000	0.599392
SL2.50ch03	64810001	64820000	0.362172
SL2.50ch03	64820001	64830000	0.512642
SL2.50ch03	64830001	64840000	0.530779
SL2.50ch03	64840001	64850000	0.565217
SL2.50ch03	64850001	64860000	0.61942
SL2.50ch03	64860001	64870000	0.618881
SL2.50ch03	64870001	64880000	0.615234
SL2.50ch03	64880001	64890000	0.512476
SL2.50ch03	64890001	64900000	0.604677
SL2.50ch03	64900001	64910000	0.64109
SL2.50ch03	64910001	64920000	0.616832
SL2.50ch03	64920001	64930000	0.436064
SL2.50ch03	64930001	64940000	0.550691
SL2.50ch03	64940001	64950000	0.543155
SL2.50ch03	64950001	64960000	0.543553
SL2.50ch03	64960001	64970000	0.558617
SL2.50ch03	64970001	64980000	0.479701
SL2.50ch03	64980001	64990000	0.563365
SL2.50ch03	64990001	65000000	0.533765
SL2.50ch03	65000001	65010000	0.459706
SL2.50ch03	65010001	65020000	0.253418
SL2.50ch03	65020001	65030000	0.141026
SL2.50ch03	65030001	65040000	0.0969745
SL2.50ch03	65040001	65050000	0.345376
SL2.50ch03	65050001	65060000	0.324116
SL2.50ch03	65060001	65070000	0.189287
SL2.50ch03	65070001	65080000	0.459595
SL2.50ch03	65080001	65090000	0.543436
SL2.50ch03	65090001	65100000	0.284192
SL2.50ch03	65100001	65110000	0.361423
SL2.50ch03	65110001	65120000	0.658413
SL2.50ch03	65120001	65130000	0.581073
SL2.50ch03	65130001	65140000	0.56423
SL2.50ch03	65140001	65150000	0.539628
SL2.50ch03	65150001	65160000	0.539
SL2.50ch03	65160001	65170000	0.472868
SL2.50ch03	65170001	65180000	0.486141
SL2.50ch03	65180001	65190000	0.439988
SL2.50ch03	65190001	65200000	0.32556
SL2.50ch03	65200001	65210000	0.399418
SL2.50ch03	65210001	65220000	0.517494
SL2.50ch03	65220001	65230000	0.496925
SL2.50ch03	65230001	65240000	0.342098
SL2.50ch03	65240001	65250000	0.353637
SL2.50ch03	65250001	65260000	0.408777
SL2.50ch03	65260001	65270000	0.508775
SL2.50ch03	65270001	65280000	0.489902
SL2.50ch03	65280001	65290000	0.538165
SL2.50ch03	65290001	65300000	0.506884
SL2.50ch03	65300001	65310000	0.407932
SL2.50ch03	65310001	65320000	0.309372
SL2.50ch03	65320001	65330000	0.561518
SL2.50ch03	65330001	65340000	0.579119
SL2.50ch03	65340001	65350000	0.567965
SL2.50ch03	65350001	65360000	0.525157
SL2.50ch03	65360001	65370000	0.371943
SL2.50ch03	65370001	65380000	0.182704
SL2.50ch03	65380001	65390000	0.29356
SL2.50ch03	65390001	65400000	0.319577
SL2.50ch03	65400001	65410000	0.413619
SL2.50ch03	65410001	65420000	0.512295
SL2.50ch03	65420001	65430000	0.478712
SL2.50ch03	65430001	65440000	0.503785
SL2.50ch03	65440001	65450000	0.577171
SL2.50ch03	65450001	65460000	0.564979
SL2.50ch03	65460001	65470000	0.586444
SL2.50ch03	65470001	65480000	0.535883
SL2.50ch03	65480001	65490000	0.562732
SL2.50ch03	65490001	65500000	0.528173
SL2.50ch03	65500001	65510000	0.564135
SL2.50ch03	65510001	65520000	0.528634
SL2.50ch03	65520001	65530000	0.529278
SL2.50ch03	65530001	65540000	0.418642
SL2.50ch03	65540001	65550000	0.620304
SL2.50ch03	65550001	65560000	0.58218
SL2.50ch03	65560001	65570000	0.575249
SL2.50ch03	65570001	65580000	0.538744
SL2.50ch03	65580001	65590000	0.610661
SL2.50ch03	65590001	65600000	0.577291
SL2.50ch03	65600001	65610000	0.539021
SL2.50ch03	65610001	65620000	0.525203
SL2.50ch03	65620001	65630000	0.489845
SL2.50ch03	65630001	65640000	0.60635
SL2.50ch03	65640001	65650000	0.595701
SL2.50ch03	65650001	65660000	0.631865
SL2.50ch03	65660001	65670000	0.541738
SL2.50ch03	65670001	65680000	0.609032
SL2.50ch03	65680001	65690000	0.49082
SL2.50ch03	65690001	65700000	0.478604
SL2.50ch03	65700001	65710000	0.548906
SL2.50ch03	65710001	65720000	0.404033
SL2.50ch03	65720001	65730000	0.583852
SL2.50ch03	65730001	65740000	0.414527
SL2.50ch03	65740001	65750000	0.226935
SL2.50ch03	65750001	65760000	0.472321
SL2.50ch03	65760001	65770000	0.480705
SL2.50ch03	65770001	65780000	0.383954
SL2.50ch03	65780001	65790000	0.330173
SL2.50ch03	65790001	65800000	0.209191
SL2.50ch03	65800001	65810000	0.372931
SL2.50ch03	65810001	65820000	0.414819
SL2.50ch03	65820001	65830000	0.572545
SL2.50ch03	65830001	65840000	0.669527
SL2.50ch03	65840001	65850000	0.655365
SL2.50ch03	65850001	65860000	0.534367
SL2.50ch03	65860001	65870000	0.521187
SL2.50ch03	65870001	65880000	0.327906
SL2.50ch03	65880001	65890000	0.530519
SL2.50ch03	65890001	65900000	0.506304
SL2.50ch03	65900001	65910000	0.468277
SL2.50ch03	65910001	65920000	0.579902
SL2.50ch03	65920001	65930000	0.58078
SL2.50ch03	65930001	65940000	0.376163
SL2.50ch03	65940001	65950000	0.50414
SL2.50ch03	65950001	65960000	0.53181
SL2.50ch03	65960001	65970000	0.519375
SL2.50ch03	65970001	65980000	0.47842
SL2.50ch03	65980001	65990000	0.539114
SL2.50ch03	65990001	66000000	0.564691
SL2.50ch03	66000001	66010000	0.577863
SL2.50ch03	66010001	66020000	0.57768
SL2.50ch03	66020001	66030000	0.413302
SL2.50ch03	66030001	66040000	0.368211
SL2.50ch03	66040001	66050000	0.596544
SL2.50ch03	66050001	66060000	0.509991
SL2.50ch03	66060001	66070000	0.381063
SL2.50ch03	66070001	66080000	0.393703
SL2.50ch03	66080001	66090000	0.347156
SL2.50ch03	66090001	66100000	0.576471
SL2.50ch03	66100001	66110000	0.46043
SL2.50ch03	66110001	66120000	0.62584
SL2.50ch03	66120001	66130000	0.386891
SL2.50ch03	66130001	66140000	0.557786
SL2.50ch03	66140001	66150000	0.593243
SL2.50ch03	66150001	66160000	0.626525
SL2.50ch03	66160001	66170000	0.439863
SL2.50ch03	66170001	66180000	0.447523
SL2.50ch03	66180001	66190000	0.525989
SL2.50ch03	66190001	66200000	0.596351
SL2.50ch03	66200001	66210000	0.523895
SL2.50ch03	66210001	66220000	0.575184
SL2.50ch03	66220001	66230000	0.488653
SL2.50ch03	66230001	66240000	0.323871
SL2.50ch03	66240001	66250000	0.366063
SL2.50ch03	66250001	66260000	0.333565
SL2.50ch03	66260001	66270000	0.535681
SL2.50ch03	66270001	66280000	0.484746
SL2.50ch03	66280001	66290000	0.508595
SL2.50ch03	66290001	66300000	0.53887
SL2.50ch03	66300001	66310000	0.563509
SL2.50ch03	66310001	66320000	0.452734
SL2.50ch03	66320001	66330000	0.460112
SL2.50ch03	66330001	66340000	0.382988
SL2.50ch03	66340001	66350000	0.590813
SL2.50ch03	66350001	66360000	0.460452
SL2.50ch03	66360001	66370000	0.440345
SL2.50ch03	66370001	66380000	0.404566
SL2.50ch03	66380001	66390000	0.370367
SL2.50ch03	66390001	66400000	0.49163
SL2.50ch03	66400001	66410000	0.431571
SL2.50ch03	66410001	66420000	0.508899
SL2.50ch03	66420001	66430000	0.510426
SL2.50ch03	66430001	66440000	0.455072
SL2.50ch03	66440001	66450000	0.481919
SL2.50ch03	66450001	66460000	0.539169
SL2.50ch03	66460001	66470000	0.389602
SL2.50ch03	66470001	66480000	0.452147
SL2.50ch03	66480001	66490000	0.402358
SL2.50ch03	66490001	66500000	0.487396
SL2.50ch03	66500001	66510000	0.576601
SL2.50ch03	66510001	66520000	0.506983
SL2.50ch03	66520001	66530000	0.395846
SL2.50ch03	66530001	66540000	0.531201
SL2.50ch03	66540001	66550000	0.315824
SL2.50ch03	66550001	66560000	0.311571
SL2.50ch03	66560001	66570000	0.542913
SL2.50ch03	66570001	66580000	0.176483
SL2.50ch03	66580001	66590000	0.408486
SL2.50ch03	66590001	66600000	0.531165
SL2.50ch03	66600001	66610000	0.383369
SL2.50ch03	66610001	66620000	0.444638
SL2.50ch03	66620001	66630000	0.529059
SL2.50ch03	66630001	66640000	0.498595
SL2.50ch03	66640001	66650000	0.553148
SL2.50ch03	66650001	66660000	0.402388
SL2.50ch03	66660001	66670000	0.515476
SL2.50ch03	66670001	66680000	0.380373
SL2.50ch03	66680001	66690000	0.439137
SL2.50ch03	66690001	66700000	0.610241
SL2.50ch03	66700001	66710000	0.550853
SL2.50ch03	66710001	66720000	0.415789
SL2.50ch03	66720001	66730000	0.399256
SL2.50ch03	66730001	66740000	0.384697
SL2.50ch03	66740001	66750000	0.400194
SL2.50ch03	66750001	66760000	0.411806
SL2.50ch03	66760001	66770000	0.381995
SL2.50ch03	66770001	66780000	0.386743
SL2.50ch03	66780001	66790000	0.290688
SL2.50ch03	66790001	66800000	0.347698
SL2.50ch03	66800001	66810000	0.310381
SL2.50ch03	66810001	66820000	0.313166
SL2.50ch03	66820001	66830000	0.372927
SL2.50ch03	66830001	66840000	0.245021
SL2.50ch03	66840001	66850000	0.337965
SL2.50ch03	66850001	66860000	0.277508
SL2.50ch03	66860001	66870000	0.284796
SL2.50ch03	66870001	66880000	0.287461
SL2.50ch03	66880001	66890000	0.316752
SL2.50ch03	66890001	66900000	0.357893
SL2.50ch03	66900001	66910000	0.192095
SL2.50ch03	66910001	66920000	0.222353
SL2.50ch03	66920001	66930000	0.354441
SL2.50ch03	66930001	66940000	0.398585
SL2.50ch03	66940001	66950000	0.342674
SL2.50ch03	66950001	66960000	0.369926
SL2.50ch03	66960001	66970000	0.273896
SL2.50ch03	66970001	66980000	0.355503
SL2.50ch03	66980001	66990000	0.353845
SL2.50ch03	66990001	67000000	0.337537
