# Supplementary material for: Co‐Selection of Low Cadmium Accumulation and High Yield During Tomato Improvement
Source: Adv Sci (Weinh). 2025 Jul 26;12(39):e05138. doi: 10.1002/advs.202505138 (PMC12533394; doi:10.1002/advs.202505138)
Supplement: Supplementary file 6 — Supporting Information [file ADVS-12-e05138-s005.zip › gene expression.xls]

## Sheet: Cd treatment
	CK-CT	CK-ACTIN	△CT-CK		Cd-CT	Cd-ACTIN	△CT-Cd		△△CT	2^-△△CT	△△CT	2^-△△CT
411	25.5063	17.4785	8.02778		24.5984	18.7581	5.8403		0.0217843	0.985014	-2.1657	4.48684
411	25.8828	17.9303	7.95247		24.5663	18.9096	5.65671		-0.0535311	1.0378	-2.34929	5.09574
411	26.3912	18.3546	8.0366	0.0462382	24.6361	19.0314	5.60471	0.123769	0.0305982	0.979014	-2.40129	5.28275
			8.00562				5.70057
701	25.6952	18.0651	7.63015		23.48	18.4104	5.0696		-0.0688521	1.04888	-2.6294	6.18767
701	25.937	18.0707	7.86633		23.5958	18.7535	4.84226		0.167335	0.890486	-2.85674	7.24377
701	26.2976	18.6976	7.60001	0.145843	23.6142	18.7461	4.86815	0.124458	-0.0989901	1.07102	-2.83085	7.11492
			7.69883				4.92667
134	27.1863	18.216	8.97026		28.0406	21.0008	7.03987		0.654264	0.635399	-1.27613	2.42189
134	26.8797	18.6884	8.19132		27.8089	21.0005	6.80845		-0.124681	1.09027	-1.50755	2.84327
134	26.9453	19.1602	7.78504	0.6023	28.0776	21.0383	7.03923	0.133427	-0.530964	1.44489	-1.27677	2.42295
			8.31554				6.96252
510	27.4831	19.9556	7.52747		23.7878	17.9397	5.84813		0.49847	0.707857	-1.18087	2.26714
510	27.2223	20.2643	6.95802		23.7079	17.967	5.74089		-0.070975	1.05043	-1.28811	2.44208
510	27.2778	20.6766	6.6012	0.467185	23.6029	18.0687	5.53424	0.159544	-0.427802	1.34518	-1.49476	2.81816
			7.0289				5.70775
194	22.7835	17.6992	5.08436		22.2058	19.1287	3.07715		0.348358	0.785477	-1.65885	3.15765
194	22.7551	18.115	4.64006		22.1471	19.254	2.89312		-0.0959377	1.06876	-1.84288	3.58726
194	22.603	18.1195	4.48347	0.311714	22.2744	19.2825	2.9919	0.0920973	-0.252535	1.1913	-1.7441	3.34985
			4.73596				2.98739
540	23.6269	17.6225	6.00433		23.9033	19.3779	4.52539		0.111333	0.925732	-1.36761	2.58042
540	23.9548	17.9001	6.05464		24.0096	19.4342	4.57539		0.161636	0.894011	-1.31761	2.49253
540	23.8006	18.1799	5.6207	0.237347	24.111	18.888	5.22299	0.389127	-0.272297	1.20773	-0.670014	1.59109
			5.89322				4.77459
115	24.3572	18.5304	5.82676		23.103	19.1626	3.94034		0.333761	0.793465	-1.55266	2.93357
115	24.3245	18.9079	5.41666		23.2404	19.0125	4.22789		-0.0763435	1.05434	-1.26511	2.40345
115	24.3839	19.1472	5.23673	0.302404	23.3042	19.1695	4.13474	0.146714	-0.256266	1.19438	-1.35826	2.56376
			5.49338				4.10099
9	24.1137	18.6516	5.46206		23.0967	19.0891	4.00752		0.0280647	0.980735	-1.42648	2.6879
9	24.1158	18.6897	5.42617		23.318	18.9264	4.39158		-0.00782584	1.00544	-1.04242	2.05968
9	24.2192	18.8046	5.41463	0.0247357	23.3124	19.1932	4.11926	0.197545	-0.0193672	1.01351	-1.31474	2.48757
			5.43429				4.17279

## Sheet: CK
	LCT1-CT	actin-CT	△CT
411	25.5063	17.4785	8.02778	0.0217843	0.985014
411	25.8828	17.9303	7.95247	-0.0535311	1.0378
411	26.3912	18.3546	8.0366	0.0305982	0.979014
			8.00562
701	25.6952	18.0651	7.63015	-0.375852	1.29761
701	25.937	18.0707	7.86633	-0.139665	1.10165
701	26.2976	18.6976	7.60001	-0.40599	1.325
			7.69883
134	27.1863	18.216	8.97026	0.964264	0.51254
134	26.8797	18.6884	8.19132	0.185319	0.879455
134	26.9453	19.1602	7.78504	-0.220964	1.16551
			8.31554
510	27.4831	19.9556	7.52747	-0.47853	1.39332
510	27.2223	20.2643	6.95802	-1.04798	2.06763
510	27.2778	20.6766	6.6012	-1.4048	2.64781
			7.0289
194	22.7835	17.6992	5.08436	-2.92164	7.57708
194	22.7551	18.115	4.64006	-3.36594	10.3098
194	22.603	18.1195	4.48347	-3.52253	11.4918
			4.73596
540	23.6269	17.6225	6.00433	-2.00167	4.00462
540	23.9548	17.9001	6.05464	-1.95136	3.8674
540	23.8006	18.1799	5.6207	-2.3853	5.22452
			5.89322
115	24.3572	18.5304	5.82676	-2.17924	4.52915
115	24.3245	18.9079	5.41666	-2.58934	6.01825
115	24.3839	19.1472	5.23673	-2.76927	6.81761
			5.49338
AC	24.1137	18.6516	5.46206	-2.54394	5.83178
AC	24.1158	18.6897	5.42617	-2.57983	5.97868
AC	24.2192	18.8046	5.41463	-2.59137	6.0267
			5.43429
