# Supplementary material for: Co‐Selection of Low Cadmium Accumulation and High Yield During Tomato Improvement
Source: Adv Sci (Weinh). 2025 Jul 26;12(39):e05138. doi: 10.1002/advs.202505138 (PMC12533394; doi:10.1002/advs.202505138)
Supplement: Supplementary file 6 — Supporting Information [file ADVS-12-e05138-s005.zip › genotypes of fw3.2 and LCT1.xlsx]

## Sheet: 64799226_PIM
wild	TS-199	C
wild	TS-207	C		C	T
wild	TS-208	C		50	3
wild	TS-217	C		0.943396	0.0566038
WILD	TS-682	C		94.3396	5.66038
WILD	TS-725	C
PIM	TS-123	C
PIM	TS-144	C
PIM	TS-145	C
PIM	TS-15	C
PIM	TS-156	C
PIM	TS-16	C
PIM	TS-17	C
PIM	TS-18	C
PIM	TS-182	C
PIM	TS-19	C
PIM	TS-20	C
PIM	TS-21	C
PIM	TS-22	C
PIM	TS-222	C
PIM	TS-23	C
PIM	TS-24	C
PIM	TS-244	C
PIM	TS-267	C
PIM	TS-291	C
PIM	TS-411	C
PIM	TS-412	C
PIM	TS-413	C
PIM	TS-414	C
PIM	TS-415	C
PIM	TS-416	C
PIM	TS-418	C
PIM	TS-420	C
PIM	TS-421	C
PIM	TS-422	C
PIM	TS-424	C
PIM	TS-425	C
PIM	TS-432	C
PIM	TS-433	C
PIM	TS-434	C
PIM	TS-435	C
PIM	TS-438	C
PIM	TS-439	C
PIM	TS-440	C
PIM	TS-441	C
PIM	TS-50	C
PIM	TS-701	C
PIM	TS-77	C
PIM	TS-79	C
PIM	TS-92	C
wild	TS-146	T
PIM	TS-124	T
PIM	TS-14	T

## Sheet: 64799226_CER
CER	bm1	C
CER	bm2	C			C	T
CER	bm3	C			136	43
CER	db3	C			0.759777	0.240223
CER	db4	C			75.9777	24.0223
CER	db5-1	C
CER	db6	C
CER	db7	C
CER	ls1	C
CER	ls10	C
CER	ls2	C
CER	ls3	C
CER	ls4	C
CER	ls5	C
CER	ls6	C
CER	ls7	C
CER	ls8	C
CER	ls9	C
CER	np1	C
CER	np2	C
CER	np3	C
CER	np4	C
CER	np6	C
CER	np7	C
CER	pl1	C
CER	pl5	C
CER	pl6	C
CER	pl7	C
CER	pl8	C
CER	TS-105	C
CER	TS-106	C
CER	TS-109	C
CER	TS-116	C
CER	TS-118	C
CER	TS-119	C
CER	TS-13	C
CER	TS-131	C
CER	TS-134	C
CER	TS-148	C
CER	TS-149	C
CER	TS-154	C
CER	TS-158	C
CER	TS-165	C
CER	TS-181	C
CER	TS-213	C
CER	TS-219	C
CER	TS-221	C
CER	TS-223	C
CER	TS-233	C
CER	TS-238	C
CER	TS-243	C
CER	TS-248	C
CER	TS-25	C
CER	TS-250	C
CER	TS-252	C
CER	TS-254	C
CER	TS-257	C
CER	TS-258	C
CER	TS-26	C
CER	TS-27	C
CER	TS-273	C
CER	TS-28	C
CER	TS-280	C
CER	TS-281	C
CER	TS-283	C
CER	TS-284	C
CER	TS-286	C
CER	TS-287	C
CER	TS-289	C
CER	TS-29	C
CER	TS-290	C
CER	TS-298	C
CER	TS-299	C
CER	TS-30	C
CER	TS-300	C
CER	TS-301	C
CER	TS-303	C
CER	TS-304	C
CER	TS-31	C
CER	TS-33	C
CER	TS-34	C
CER	TS-35	C
CER	TS-36	C
CER	TS-37	C
CER	TS-38	C
CER	TS-40	C
CER	TS-423	C
CER	TS-426	C
CER	TS-526	C
CER	TS-537	C
CER	TS-54	C
CER	TS-545	C
CER	TS-552	C
CER	TS-564	C
CER	TS-594	C
CER	TS-61	C
CER	TS-614	C
CER	TS-615	C
CER	TS-62	C
CER	TS-628	C
CER	TS-63	C
CER	TS-64	C
CER	TS-65	C
CER	TS-651	C
CER	TS-658	C
CER	TS-70	C
CER	TS-702	C
CER	TS-731	C
CER	TS-75	C
CER	TS-83	C
CER	TS-91	C
CER	TS-94	C
CER	TS-96	C
CER	TS-98	C
CER	TS-99	C
CER	ty1	C
CER	ty2	C
CER	ty3	C
CER	yf10	C
CER	yf2	C
CER	yf3	C
CER	yf4	C
CER	yf5	C
CER	yf6	C
CER	yf7	C
CER	yf8	C
CER	yf9	C
CER	zy1	C
CER	zy10	C
CER	zy12	C
CER	zy13	C
CER	zy2	C
CER	zy3	C
CER	zy5	C
CER	zy7	C
CER	zy8	C
CER	db1	T
CER	db2	T
CER	pl2	T
CER	pl3	T
CER	pl4	T
CER	TS-107	T
CER	TS-120	T
CER	TS-129	T
CER	TS-138	T
CER	TS-187	T
CER	TS-209	T
CER	TS-227	T
CER	TS-229	T
CER	TS-231	T
CER	TS-240	T
CER	TS-247	T
CER	TS-260	T
CER	TS-262	T
CER	TS-271	T
CER	TS-295	T
CER	TS-302	T
CER	TS-39	T
CER	TS-428	T
CER	TS-430	T
CER	TS-506	T
CER	TS-508	T
CER	TS-528	T
CER	TS-53	T
CER	TS-532	T
CER	TS-560	T
CER	TS-57	T
CER	TS-582	T
CER	TS-585	T
CER	TS-590	T
CER	TS-610	T
CER	TS-623	T
CER	TS-652	T
CER	TS-657	T
CER	TS-67	T
CER	TS-71	T
CER	TS-72	T
CER	TS-84	T
CER	TS-97	T

## Sheet: 64799226_BIG
BIG	TS-127	C
BIG	TS-128	C		C	T
BIG	TS-139	C		21	253
BIG	TS-150	C		0.0766423	0.923358
BIG	TS-168	C		7.66423	92.3358
BIG	TS-264	C
BIG	TS-282	C
BIG	TS-296	C
BIG	TS-41	C
BIG	TS-6	C
BIG	TS-611	C
BIG	TS-629	C
BIG	TS-664	C
BIG	TS-670	C
BIG	TS-679	C
BIG	TS-680	C
BIG	TS-698	C
BIG	TS-74	C
BIG	TS-740	C
BIG	TS-88	C
BIG	TS-93	C
BIG	TS-1	T
BIG	TS-10	T
BIG	TS-100	T
BIG	TS-102	T
BIG	TS-103	T
BIG	TS-104	T
BIG	TS-108	T
BIG	TS-11	T
BIG	TS-111	T
BIG	TS-112	T
BIG	TS-113	T
BIG	TS-115	T
BIG	TS-12	T
BIG	TS-121	T
BIG	TS-122	T
BIG	TS-125	T
BIG	TS-126	T
BIG	TS-130	T
BIG	TS-132	T
BIG	TS-133	T
BIG	TS-135	T
BIG	TS-136	T
BIG	TS-137	T
BIG	TS-140	T
BIG	TS-141	T
BIG	TS-142	T
BIG	TS-143	T
BIG	TS-147	T
BIG	TS-151	T
BIG	TS-152	T
BIG	TS-153	T
BIG	TS-155	T
BIG	TS-157	T
BIG	TS-159	T
BIG	TS-160	T
BIG	TS-162	T
BIG	TS-163	T
BIG	TS-166	T
BIG	TS-167	T
BIG	TS-169	T
BIG	TS-171	T
BIG	TS-172	T
BIG	TS-173	T
BIG	TS-174	T
BIG	TS-175	T
BIG	TS-176	T
BIG	TS-177	T
BIG	TS-178	T
BIG	TS-179	T
BIG	TS-183	T
BIG	TS-184	T
BIG	TS-185	T
BIG	TS-186	T
BIG	TS-188	T
BIG	TS-190	T
BIG	TS-191	T
BIG	TS-192	T
BIG	TS-193	T
BIG	TS-194	T
BIG	TS-195	T
BIG	TS-196	T
BIG	TS-198	T
BIG	TS-2	T
BIG	TS-200	T
BIG	TS-201	T
BIG	TS-203	T
BIG	TS-206	T
BIG	TS-211	T
BIG	TS-212	T
BIG	TS-214	T
BIG	TS-215	T
BIG	TS-218	T
BIG	TS-220	T
BIG	TS-224	T
BIG	TS-225	T
BIG	TS-228	T
BIG	TS-232	T
BIG	TS-234	T
BIG	TS-235	T
BIG	TS-236	T
BIG	TS-237	T
BIG	TS-239	T
BIG	TS-241	T
BIG	TS-242	T
BIG	TS-245	T
BIG	TS-246	T
BIG	TS-249	T
BIG	TS-251	T
BIG	TS-253	T
BIG	TS-255	T
BIG	TS-259	T
BIG	TS-261	T
BIG	TS-263	T
BIG	TS-268	T
BIG	TS-269	T
BIG	TS-270	T
BIG	TS-272	T
BIG	TS-274	T
BIG	TS-275	T
BIG	TS-276	T
BIG	TS-278	T
BIG	TS-285	T
BIG	TS-288	T
BIG	TS-292	T
BIG	TS-293	T
BIG	TS-297	T
BIG	TS-3	T
BIG	TS-4	T
BIG	TS-42	T
BIG	TS-43	T
BIG	TS-44	T
BIG	TS-45	T
BIG	TS-46	T
BIG	TS-47	T
BIG	TS-48	T
BIG	TS-49	T
BIG	TS-5	T
BIG	TS-501	T
BIG	TS-502	T
BIG	TS-503	T
BIG	TS-507	T
BIG	TS-509	T
BIG	TS-51	T
BIG	TS-510	T
BIG	TS-512	T
BIG	TS-513	T
BIG	TS-514	T
BIG	TS-515	T
BIG	TS-519	T
BIG	TS-52	T
BIG	TS-520	T
BIG	TS-521	T
BIG	TS-523	T
BIG	TS-524	T
BIG	TS-527	T
BIG	TS-529	T
BIG	TS-530	T
BIG	TS-531	T
BIG	TS-533	T
BIG	TS-535	T
BIG	TS-538	T
BIG	TS-539	T
BIG	TS-540	T
BIG	TS-542	T
BIG	TS-544	T
BIG	TS-546	T
BIG	TS-547	T
BIG	TS-548	T
BIG	TS-549	T
BIG	TS-55	T
BIG	TS-550	T
BIG	TS-551	T
BIG	TS-554	T
BIG	TS-555	T
BIG	TS-556	T
BIG	TS-557	T
BIG	TS-559	T
BIG	TS-561	T
BIG	TS-563	T
BIG	TS-565	T
BIG	TS-566	T
BIG	TS-567	T
BIG	TS-568	T
BIG	TS-569	T
BIG	TS-570	T
BIG	TS-572	T
BIG	TS-573	T
BIG	TS-574	T
BIG	TS-575	T
BIG	TS-576	T
BIG	TS-577	T
BIG	TS-579	T
BIG	TS-58	T
BIG	TS-580	T
BIG	TS-581	T
BIG	TS-583	T
BIG	TS-584	T
BIG	TS-586	T
BIG	TS-587	T
BIG	TS-588	T
BIG	TS-589	T
BIG	TS-59	T
BIG	TS-592	T
BIG	TS-593	T
BIG	TS-595	T
BIG	TS-596	T
BIG	TS-599	T
BIG	TS-60	T
BIG	TS-604	T
BIG	TS-609	T
BIG	TS-612	T
BIG	TS-616	T
BIG	TS-617	T
BIG	TS-619	T
BIG	TS-621	T
BIG	TS-622	T
BIG	TS-624	T
BIG	TS-625	T
BIG	TS-626	T
BIG	TS-630	T
BIG	TS-631	T
BIG	TS-632	T
BIG	TS-633	T
BIG	TS-634	T
BIG	TS-635	T
BIG	TS-636	T
BIG	TS-637	T
BIG	TS-638	T
BIG	TS-639	T
BIG	TS-640	T
BIG	TS-641	T
BIG	TS-643	T
BIG	TS-644	T
BIG	TS-645	T
BIG	TS-646	T
BIG	TS-647	T
BIG	TS-648	T
BIG	TS-650	T
BIG	TS-653	T
BIG	TS-654	T
BIG	TS-655	T
BIG	TS-656	T
BIG	TS-659	T
BIG	TS-660	T
BIG	TS-663	T
BIG	TS-665	T
BIG	TS-667	T
BIG	TS-671	T
BIG	TS-677	T
BIG	TS-678	T
BIG	TS-681	T
BIG	TS-683	T
BIG	TS-686	T
BIG	TS-687	T
BIG	TS-689	T
BIG	TS-69	T
BIG	TS-691	T
BIG	TS-697	T
BIG	TS-73	T
BIG	TS-737	T
BIG	TS-739	T
BIG	TS-76	T
BIG	TS-78	T
BIG	TS-8	T
BIG	TS-80	T
BIG	TS-81	T
BIG	TS-82	T
BIG	TS-85	T
BIG	TS-86	T
BIG	TS-89	T
BIG	TS-9	T
BIG	TS-90	T
BIG	TS-95	T

## Sheet: 64799226_C
		65001793	64799226
CER	TS-105	A	C		T	A
wild	TS-207	A	C		199	8
wild	TS-217	A	C		0.961353	0.0386473
PIM	TS-24	A	C
CER	TS-273	A	C
CER	TS-286	A	C
CER	TS-287	A	C
CER	TS-91	A	C
CER	bm1	T	C
CER	bm2	T	C
CER	bm3	T	C
CER	db3	T	C
CER	db4	T	C
CER	db5-1	T	C
CER	db6	T	C
CER	db7	T	C
CER	ls1	T	C
CER	ls10	T	C
CER	ls2	T	C
CER	ls3	T	C
CER	ls4	T	C
CER	ls5	T	C
CER	ls6	T	C
CER	ls7	T	C
CER	ls8	T	C
CER	ls9	T	C
CER	np1	T	C
CER	np2	T	C
CER	np3	T	C
CER	np4	T	C
CER	np6	T	C
CER	np7	T	C
CER	pl1	T	C
CER	pl5	T	C
CER	pl6	T	C
CER	pl7	T	C
CER	pl8	T	C
CER	TS-106	T	C
CER	TS-109	T	C
CER	TS-116	T	C
CER	TS-118	T	C
CER	TS-119	T	C
PIM	TS-123	T	C
BIG	TS-127	T	C
BIG	TS-128	T	C
CER	TS-13	T	C
CER	TS-131	T	C
CER	TS-134	T	C
BIG	TS-139	T	C
PIM	TS-144	T	C
PIM	TS-145	T	C
CER	TS-148	T	C
CER	TS-149	T	C
PIM	TS-15	T	C
BIG	TS-150	T	C
CER	TS-154	T	C
PIM	TS-156	T	C
CER	TS-158	T	C
PIM	TS-16	T	C
CER	TS-165	T	C
BIG	TS-168	T	C
PIM	TS-17	T	C
PIM	TS-18	T	C
CER	TS-181	T	C
PIM	TS-182	T	C
PIM	TS-19	T	C
wild	TS-199	T	C
PIM	TS-20	T	C
wild	TS-208	T	C
PIM	TS-21	T	C
CER	TS-213	T	C
CER	TS-219	T	C
PIM	TS-22	T	C
CER	TS-221	T	C
PIM	TS-222	T	C
CER	TS-223	T	C
PIM	TS-23	T	C
CER	TS-233	T	C
CER	TS-238	T	C
CER	TS-243	T	C
PIM	TS-244	T	C
CER	TS-248	T	C
CER	TS-25	T	C
CER	TS-250	T	C
CER	TS-252	T	C
CER	TS-254	T	C
CER	TS-257	T	C
CER	TS-258	T	C
CER	TS-26	T	C
BIG	TS-264	T	C
PIM	TS-267	T	C
CER	TS-27	T	C
CER	TS-28	T	C
CER	TS-280	T	C
CER	TS-281	T	C
BIG	TS-282	T	C
CER	TS-283	T	C
CER	TS-284	T	C
CER	TS-289	T	C
CER	TS-29	T	C
CER	TS-290	T	C
PIM	TS-291	T	C
BIG	TS-296	T	C
CER	TS-298	T	C
CER	TS-299	T	C
CER	TS-30	T	C
CER	TS-300	T	C
CER	TS-301	T	C
CER	TS-303	T	C
CER	TS-304	T	C
CER	TS-31	T	C
CER	TS-33	T	C
CER	TS-34	T	C
CER	TS-35	T	C
CER	TS-36	T	C
CER	TS-37	T	C
CER	TS-38	T	C
CER	TS-40	T	C
BIG	TS-41	T	C
PIM	TS-411	T	C
PIM	TS-412	T	C
PIM	TS-413	T	C
PIM	TS-414	T	C
PIM	TS-415	T	C
PIM	TS-416	T	C
PIM	TS-418	T	C
PIM	TS-420	T	C
PIM	TS-421	T	C
PIM	TS-422	T	C
CER	TS-423	T	C
PIM	TS-424	T	C
PIM	TS-425	T	C
CER	TS-426	T	C
PIM	TS-432	T	C
PIM	TS-433	T	C
PIM	TS-434	T	C
PIM	TS-435	T	C
PIM	TS-438	T	C
PIM	TS-439	T	C
PIM	TS-440	T	C
PIM	TS-441	T	C
PIM	TS-50	T	C
CER	TS-526	T	C
CER	TS-537	T	C
CER	TS-54	T	C
CER	TS-545	T	C
CER	TS-552	T	C
CER	TS-564	T	C
CER	TS-594	T	C
BIG	TS-6	T	C
CER	TS-61	T	C
BIG	TS-611	T	C
CER	TS-614	T	C
CER	TS-615	T	C
CER	TS-62	T	C
CER	TS-628	T	C
BIG	TS-629	T	C
CER	TS-63	T	C
CER	TS-64	T	C
CER	TS-65	T	C
CER	TS-651	T	C
CER	TS-658	T	C
BIG	TS-664	T	C
BIG	TS-670	T	C
BIG	TS-679	T	C
BIG	TS-680	T	C
WILD	TS-682	T	C
BIG	TS-698	T	C
CER	TS-70	T	C
PIM	TS-701	T	C
CER	TS-702	T	C
WILD	TS-725	T	C
CER	TS-731	T	C
BIG	TS-74	T	C
BIG	TS-740	T	C
CER	TS-75	T	C
PIM	TS-77	T	C
PIM	TS-79	T	C
CER	TS-83	T	C
BIG	TS-88	T	C
PIM	TS-92	T	C
BIG	TS-93	T	C
CER	TS-94	T	C
CER	TS-96	T	C
CER	TS-98	T	C
CER	TS-99	T	C
CER	ty1	T	C
CER	ty2	T	C
CER	ty3	T	C
CER	yf10	T	C
CER	yf2	T	C
CER	yf3	T	C
CER	yf4	T	C
CER	yf5	T	C
CER	yf6	T	C
CER	yf7	T	C
CER	yf8	T	C
CER	yf9	T	C
CER	zy1	T	C
CER	zy10	T	C
CER	zy12	T	C
CER	zy13	T	C
CER	zy2	T	C
CER	zy3	T	C
CER	zy5	T	C
CER	zy7	T	C
CER	zy8	T	C

## Sheet: 64799226_T
		65001793	64799226
CER	db1	A	T		T	A	W
BIG	TS-1	A	T		31	264	4
BIG	TS-10	A	T		0.103679	0.882943	0.0133779
BIG	TS-100	A	T
BIG	TS-102	A	T
BIG	TS-103	A	T
BIG	TS-108	A	T
BIG	TS-11	A	T
BIG	TS-111	A	T
BIG	TS-112	A	T
BIG	TS-113	A	T
BIG	TS-115	A	T
BIG	TS-12	A	T
CER	TS-120	A	T
BIG	TS-121	A	T
BIG	TS-122	A	T
PIM	TS-124	W	T
BIG	TS-125	A	T
BIG	TS-126	A	T
CER	TS-129	A	T
BIG	TS-130	A	T
BIG	TS-132	A	T
BIG	TS-135	A	T
BIG	TS-136	A	T
BIG	TS-137	A	T
CER	TS-138	A	T
BIG	TS-140	A	T
BIG	TS-141	A	T
BIG	TS-142	A	T
BIG	TS-143	A	T
BIG	TS-147	A	T
BIG	TS-151	A	T
BIG	TS-152	A	T
BIG	TS-153	A	T
BIG	TS-157	A	T
BIG	TS-159	A	T
BIG	TS-160	A	T
BIG	TS-162	A	T
BIG	TS-163	A	T
BIG	TS-166	A	T
BIG	TS-167	A	T
BIG	TS-169	A	T
BIG	TS-171	A	T
BIG	TS-172	A	T
BIG	TS-173	A	T
BIG	TS-174	A	T
BIG	TS-175	A	T
BIG	TS-176	A	T
BIG	TS-177	A	T
BIG	TS-178	A	T
BIG	TS-179	A	T
BIG	TS-183	A	T
BIG	TS-185	A	T
BIG	TS-186	A	T
CER	TS-187	A	T
BIG	TS-188	A	T
BIG	TS-190	A	T
BIG	TS-191	A	T
BIG	TS-192	A	T
BIG	TS-193	A	T
BIG	TS-194	A	T
BIG	TS-195	A	T
BIG	TS-196	W	T
BIG	TS-198	A	T
BIG	TS-2	A	T
BIG	TS-200	A	T
BIG	TS-201	A	T
BIG	TS-203	A	T
BIG	TS-206	A	T
CER	TS-209	A	T
BIG	TS-211	A	T
BIG	TS-212	A	T
BIG	TS-215	A	T
BIG	TS-218	A	T
BIG	TS-220	A	T
BIG	TS-225	A	T
CER	TS-227	A	T
BIG	TS-228	A	T
CER	TS-229	A	T
BIG	TS-232	A	T
BIG	TS-234	A	T
BIG	TS-235	A	T
BIG	TS-236	A	T
BIG	TS-237	W	T
BIG	TS-239	A	T
BIG	TS-241	A	T
BIG	TS-242	A	T
BIG	TS-246	A	T
CER	TS-247	A	T
BIG	TS-249	A	T
BIG	TS-251	A	T
BIG	TS-255	A	T
BIG	TS-259	A	T
CER	TS-260	A	T
BIG	TS-261	A	T
CER	TS-262	A	T
BIG	TS-263	A	T
BIG	TS-268	A	T
BIG	TS-269	A	T
BIG	TS-270	A	T
CER	TS-271	A	T
BIG	TS-272	A	T
BIG	TS-274	A	T
BIG	TS-275	A	T
BIG	TS-276	A	T
BIG	TS-278	A	T
BIG	TS-285	A	T
BIG	TS-288	A	T
BIG	TS-293	A	T
CER	TS-295	W	T
BIG	TS-297	A	T
BIG	TS-3	A	T
CER	TS-39	A	T
CER	TS-428	A	T
BIG	TS-43	A	T
BIG	TS-44	A	T
BIG	TS-45	A	T
BIG	TS-46	A	T
BIG	TS-47	A	T
BIG	TS-48	A	T
BIG	TS-49	A	T
BIG	TS-5	A	T
BIG	TS-502	A	T
BIG	TS-503	A	T
CER	TS-506	A	T
BIG	TS-507	A	T
CER	TS-508	A	T
BIG	TS-509	A	T
BIG	TS-51	A	T
BIG	TS-512	A	T
BIG	TS-513	A	T
BIG	TS-514	A	T
BIG	TS-515	A	T
BIG	TS-519	A	T
BIG	TS-52	A	T
BIG	TS-520	A	T
BIG	TS-521	A	T
BIG	TS-523	A	T
BIG	TS-524	A	T
BIG	TS-527	A	T
CER	TS-528	A	T
BIG	TS-529	A	T
BIG	TS-530	A	T
BIG	TS-531	A	T
CER	TS-532	A	T
BIG	TS-533	A	T
BIG	TS-535	A	T
BIG	TS-538	A	T
BIG	TS-539	A	T
BIG	TS-540	A	T
BIG	TS-542	A	T
BIG	TS-544	A	T
BIG	TS-546	A	T
BIG	TS-547	A	T
BIG	TS-548	A	T
BIG	TS-549	A	T
BIG	TS-55	A	T
BIG	TS-550	A	T
BIG	TS-551	A	T
BIG	TS-554	A	T
BIG	TS-555	A	T
BIG	TS-556	A	T
BIG	TS-557	A	T
BIG	TS-559	A	T
BIG	TS-561	A	T
BIG	TS-563	A	T
BIG	TS-565	A	T
BIG	TS-566	A	T
BIG	TS-567	A	T
BIG	TS-568	A	T
CER	TS-57	A	T
BIG	TS-570	A	T
BIG	TS-572	A	T
BIG	TS-573	A	T
BIG	TS-574	A	T
BIG	TS-575	A	T
BIG	TS-576	A	T
BIG	TS-577	A	T
BIG	TS-579	A	T
BIG	TS-58	A	T
BIG	TS-580	A	T
BIG	TS-581	A	T
CER	TS-582	A	T
BIG	TS-583	A	T
BIG	TS-584	A	T
CER	TS-585	A	T
BIG	TS-586	A	T
BIG	TS-587	A	T
BIG	TS-588	A	T
BIG	TS-589	A	T
BIG	TS-59	A	T
CER	TS-590	A	T
BIG	TS-592	A	T
BIG	TS-593	A	T
BIG	TS-595	A	T
BIG	TS-596	A	T
BIG	TS-599	A	T
BIG	TS-60	A	T
BIG	TS-604	A	T
BIG	TS-609	A	T
CER	TS-610	A	T
BIG	TS-612	A	T
BIG	TS-616	A	T
BIG	TS-617	A	T
BIG	TS-619	A	T
BIG	TS-621	A	T
BIG	TS-622	A	T
CER	TS-623	A	T
BIG	TS-624	A	T
BIG	TS-625	A	T
BIG	TS-626	A	T
BIG	TS-630	A	T
BIG	TS-631	A	T
BIG	TS-632	A	T
BIG	TS-633	A	T
BIG	TS-634	A	T
BIG	TS-635	A	T
BIG	TS-636	A	T
BIG	TS-637	A	T
BIG	TS-638	A	T
BIG	TS-640	A	T
BIG	TS-641	A	T
BIG	TS-643	A	T
BIG	TS-644	A	T
BIG	TS-645	A	T
BIG	TS-646	A	T
BIG	TS-647	A	T
BIG	TS-648	A	T
BIG	TS-650	A	T
CER	TS-652	A	T
BIG	TS-653	A	T
BIG	TS-654	A	T
BIG	TS-655	A	T
BIG	TS-656	A	T
CER	TS-657	A	T
BIG	TS-660	A	T
BIG	TS-663	A	T
BIG	TS-665	A	T
BIG	TS-667	A	T
CER	TS-67	A	T
BIG	TS-671	A	T
BIG	TS-677	A	T
BIG	TS-678	A	T
BIG	TS-681	A	T
BIG	TS-683	A	T
BIG	TS-686	A	T
BIG	TS-687	A	T
BIG	TS-691	A	T
BIG	TS-697	A	T
CER	TS-71	A	T
CER	TS-72	A	T
BIG	TS-73	A	T
BIG	TS-737	A	T
BIG	TS-739	A	T
BIG	TS-76	A	T
BIG	TS-78	A	T
BIG	TS-8	A	T
BIG	TS-80	A	T
BIG	TS-81	A	T
BIG	TS-82	A	T
CER	TS-84	A	T
BIG	TS-85	A	T
BIG	TS-86	A	T
BIG	TS-89	A	T
BIG	TS-9	A	T
BIG	TS-90	A	T
BIG	TS-95	A	T
CER	TS-97	A	T
CER	db2	T	T
CER	pl2	T	T
CER	pl3	T	T
CER	pl4	T	T
BIG	TS-104	T	T
CER	TS-107	T	T
BIG	TS-133	T	T
PIM	TS-14	T	T
wild	TS-146	T	T
BIG	TS-155	T	T
BIG	TS-184	T	T
BIG	TS-214	T	T
BIG	TS-224	T	T
CER	TS-231	T	T
CER	TS-240	T	T
BIG	TS-245	T	T
BIG	TS-253	T	T
BIG	TS-292	T	T
CER	TS-302	T	T
BIG	TS-4	T	T
BIG	TS-42	T	T
CER	TS-430	T	T
BIG	TS-501	T	T
BIG	TS-510	T	T
CER	TS-53	T	T
CER	TS-560	T	T
BIG	TS-569	T	T
BIG	TS-639	T	T
BIG	TS-659	T	T
BIG	TS-689	T	T
BIG	TS-69	T	T

## Sheet: 65001793_T
		65001793	64799226
CER	bm1	T	C		C	T
CER	bm2	T	C		199	31
CER	bm3	T	C		0.865217	0.134783
CER	db3	T	C
CER	db4	T	C
CER	db5-1	T	C
CER	db6	T	C
CER	db7	T	C
CER	ls1	T	C
CER	ls10	T	C
CER	ls2	T	C
CER	ls3	T	C
CER	ls4	T	C
CER	ls5	T	C
CER	ls6	T	C
CER	ls7	T	C
CER	ls8	T	C
CER	ls9	T	C
CER	np1	T	C
CER	np2	T	C
CER	np3	T	C
CER	np4	T	C
CER	np6	T	C
CER	np7	T	C
CER	pl1	T	C
CER	pl5	T	C
CER	pl6	T	C
CER	pl7	T	C
CER	pl8	T	C
CER	TS-106	T	C
CER	TS-109	T	C
CER	TS-116	T	C
CER	TS-118	T	C
CER	TS-119	T	C
PIM	TS-123	T	C
BIG	TS-127	T	C
BIG	TS-128	T	C
CER	TS-13	T	C
CER	TS-131	T	C
CER	TS-134	T	C
BIG	TS-139	T	C
PIM	TS-144	T	C
PIM	TS-145	T	C
CER	TS-148	T	C
CER	TS-149	T	C
PIM	TS-15	T	C
BIG	TS-150	T	C
CER	TS-154	T	C
PIM	TS-156	T	C
CER	TS-158	T	C
PIM	TS-16	T	C
CER	TS-165	T	C
BIG	TS-168	T	C
PIM	TS-17	T	C
PIM	TS-18	T	C
CER	TS-181	T	C
PIM	TS-182	T	C
PIM	TS-19	T	C
wild	TS-199	T	C
PIM	TS-20	T	C
wild	TS-208	T	C
PIM	TS-21	T	C
CER	TS-213	T	C
CER	TS-219	T	C
PIM	TS-22	T	C
CER	TS-221	T	C
PIM	TS-222	T	C
CER	TS-223	T	C
PIM	TS-23	T	C
CER	TS-233	T	C
CER	TS-238	T	C
CER	TS-243	T	C
PIM	TS-244	T	C
CER	TS-248	T	C
CER	TS-25	T	C
CER	TS-250	T	C
CER	TS-252	T	C
CER	TS-254	T	C
CER	TS-257	T	C
CER	TS-258	T	C
CER	TS-26	T	C
BIG	TS-264	T	C
PIM	TS-267	T	C
CER	TS-27	T	C
CER	TS-28	T	C
CER	TS-280	T	C
CER	TS-281	T	C
BIG	TS-282	T	C
CER	TS-283	T	C
CER	TS-284	T	C
CER	TS-289	T	C
CER	TS-29	T	C
CER	TS-290	T	C
PIM	TS-291	T	C
BIG	TS-296	T	C
CER	TS-298	T	C
CER	TS-299	T	C
CER	TS-30	T	C
CER	TS-300	T	C
CER	TS-301	T	C
CER	TS-303	T	C
CER	TS-304	T	C
CER	TS-31	T	C
CER	TS-33	T	C
CER	TS-34	T	C
CER	TS-35	T	C
CER	TS-36	T	C
CER	TS-37	T	C
CER	TS-38	T	C
CER	TS-40	T	C
BIG	TS-41	T	C
PIM	TS-411	T	C
PIM	TS-412	T	C
PIM	TS-413	T	C
PIM	TS-414	T	C
PIM	TS-415	T	C
PIM	TS-416	T	C
PIM	TS-418	T	C
PIM	TS-420	T	C
PIM	TS-421	T	C
PIM	TS-422	T	C
CER	TS-423	T	C
PIM	TS-424	T	C
PIM	TS-425	T	C
CER	TS-426	T	C
PIM	TS-432	T	C
PIM	TS-433	T	C
PIM	TS-434	T	C
PIM	TS-435	T	C
PIM	TS-438	T	C
PIM	TS-439	T	C
PIM	TS-440	T	C
PIM	TS-441	T	C
PIM	TS-50	T	C
CER	TS-526	T	C
CER	TS-537	T	C
CER	TS-54	T	C
CER	TS-545	T	C
CER	TS-552	T	C
CER	TS-564	T	C
CER	TS-594	T	C
BIG	TS-6	T	C
CER	TS-61	T	C
BIG	TS-611	T	C
CER	TS-614	T	C
CER	TS-615	T	C
CER	TS-62	T	C
CER	TS-628	T	C
BIG	TS-629	T	C
CER	TS-63	T	C
CER	TS-64	T	C
CER	TS-65	T	C
CER	TS-651	T	C
CER	TS-658	T	C
BIG	TS-664	T	C
BIG	TS-670	T	C
BIG	TS-679	T	C
BIG	TS-680	T	C
WILD	TS-682	T	C
BIG	TS-698	T	C
CER	TS-70	T	C
PIM	TS-701	T	C
CER	TS-702	T	C
WILD	TS-725	T	C
CER	TS-731	T	C
BIG	TS-74	T	C
BIG	TS-740	T	C
CER	TS-75	T	C
PIM	TS-77	T	C
PIM	TS-79	T	C
CER	TS-83	T	C
BIG	TS-88	T	C
PIM	TS-92	T	C
BIG	TS-93	T	C
CER	TS-94	T	C
CER	TS-96	T	C
CER	TS-98	T	C
CER	TS-99	T	C
CER	ty1	T	C
CER	ty2	T	C
CER	ty3	T	C
CER	yf10	T	C
CER	yf2	T	C
CER	yf3	T	C
CER	yf4	T	C
CER	yf5	T	C
CER	yf6	T	C
CER	yf7	T	C
CER	yf8	T	C
CER	yf9	T	C
CER	zy1	T	C
CER	zy10	T	C
CER	zy12	T	C
CER	zy13	T	C
CER	zy2	T	C
CER	zy3	T	C
CER	zy5	T	C
CER	zy7	T	C
CER	zy8	T	C
CER	db2	T	T
CER	pl2	T	T
CER	pl3	T	T
CER	pl4	T	T
BIG	TS-104	T	T
CER	TS-107	T	T
BIG	TS-133	T	T
PIM	TS-14	T	T
wild	TS-146	T	T
BIG	TS-155	T	T
BIG	TS-184	T	T
BIG	TS-214	T	T
BIG	TS-224	T	T
CER	TS-231	T	T
CER	TS-240	T	T
BIG	TS-245	T	T
BIG	TS-253	T	T
BIG	TS-292	T	T
CER	TS-302	T	T
BIG	TS-4	T	T
BIG	TS-42	T	T
CER	TS-430	T	T
BIG	TS-501	T	T
BIG	TS-510	T	T
CER	TS-53	T	T
CER	TS-560	T	T
BIG	TS-569	T	T
BIG	TS-639	T	T
BIG	TS-659	T	T
BIG	TS-689	T	T
BIG	TS-69	T	T

## Sheet: 65001793_A
		65001793	64799226
CER	TS-105	A	C		C	T
wild	TS-207	A	C		8	268
wild	TS-217	A	C		0.0289855	0.971014
PIM	TS-24	A	C
CER	TS-273	A	C
CER	TS-286	A	C
CER	TS-287	A	C
CER	TS-91	A	C
CER	db1	A	T
BIG	TS-1	A	T
BIG	TS-10	A	T
BIG	TS-100	A	T
BIG	TS-102	A	T
BIG	TS-103	A	T
BIG	TS-108	A	T
BIG	TS-11	A	T
BIG	TS-111	A	T
BIG	TS-112	A	T
BIG	TS-113	A	T
BIG	TS-115	A	T
BIG	TS-12	A	T
CER	TS-120	A	T
BIG	TS-121	A	T
BIG	TS-122	A	T
PIM	TS-124	A	T
BIG	TS-125	A	T
BIG	TS-126	A	T
CER	TS-129	A	T
BIG	TS-130	A	T
BIG	TS-132	A	T
BIG	TS-135	A	T
BIG	TS-136	A	T
BIG	TS-137	A	T
CER	TS-138	A	T
BIG	TS-140	A	T
BIG	TS-141	A	T
BIG	TS-142	A	T
BIG	TS-143	A	T
BIG	TS-147	A	T
BIG	TS-151	A	T
BIG	TS-152	A	T
BIG	TS-153	A	T
BIG	TS-157	A	T
BIG	TS-159	A	T
BIG	TS-160	A	T
BIG	TS-162	A	T
BIG	TS-163	A	T
BIG	TS-166	A	T
BIG	TS-167	A	T
BIG	TS-169	A	T
BIG	TS-171	A	T
BIG	TS-172	A	T
BIG	TS-173	A	T
BIG	TS-174	A	T
BIG	TS-175	A	T
BIG	TS-176	A	T
BIG	TS-177	A	T
BIG	TS-178	A	T
BIG	TS-179	A	T
BIG	TS-183	A	T
BIG	TS-185	A	T
BIG	TS-186	A	T
CER	TS-187	A	T
BIG	TS-188	A	T
BIG	TS-190	A	T
BIG	TS-191	A	T
BIG	TS-192	A	T
BIG	TS-193	A	T
BIG	TS-194	A	T
BIG	TS-195	A	T
BIG	TS-196	A	T
BIG	TS-198	A	T
BIG	TS-2	A	T
BIG	TS-200	A	T
BIG	TS-201	A	T
BIG	TS-203	A	T
BIG	TS-206	A	T
CER	TS-209	A	T
BIG	TS-211	A	T
BIG	TS-212	A	T
BIG	TS-215	A	T
BIG	TS-218	A	T
BIG	TS-220	A	T
BIG	TS-225	A	T
CER	TS-227	A	T
BIG	TS-228	A	T
CER	TS-229	A	T
BIG	TS-232	A	T
BIG	TS-234	A	T
BIG	TS-235	A	T
BIG	TS-236	A	T
BIG	TS-237	A	T
BIG	TS-239	A	T
BIG	TS-241	A	T
BIG	TS-242	A	T
BIG	TS-246	A	T
CER	TS-247	A	T
BIG	TS-249	A	T
BIG	TS-251	A	T
BIG	TS-255	A	T
BIG	TS-259	A	T
CER	TS-260	A	T
BIG	TS-261	A	T
CER	TS-262	A	T
BIG	TS-263	A	T
BIG	TS-268	A	T
BIG	TS-269	A	T
BIG	TS-270	A	T
CER	TS-271	A	T
BIG	TS-272	A	T
BIG	TS-274	A	T
BIG	TS-275	A	T
BIG	TS-276	A	T
BIG	TS-278	A	T
BIG	TS-285	A	T
BIG	TS-288	A	T
BIG	TS-293	A	T
CER	TS-295	A	T
BIG	TS-297	A	T
BIG	TS-3	A	T
CER	TS-39	A	T
CER	TS-428	A	T
BIG	TS-43	A	T
BIG	TS-44	A	T
BIG	TS-45	A	T
BIG	TS-46	A	T
BIG	TS-47	A	T
BIG	TS-48	A	T
BIG	TS-49	A	T
BIG	TS-5	A	T
BIG	TS-502	A	T
BIG	TS-503	A	T
CER	TS-506	A	T
BIG	TS-507	A	T
CER	TS-508	A	T
BIG	TS-509	A	T
BIG	TS-51	A	T
BIG	TS-512	A	T
BIG	TS-513	A	T
BIG	TS-514	A	T
BIG	TS-515	A	T
BIG	TS-519	A	T
BIG	TS-52	A	T
BIG	TS-520	A	T
BIG	TS-521	A	T
BIG	TS-523	A	T
BIG	TS-524	A	T
BIG	TS-527	A	T
CER	TS-528	A	T
BIG	TS-529	A	T
BIG	TS-530	A	T
BIG	TS-531	A	T
CER	TS-532	A	T
BIG	TS-533	A	T
BIG	TS-535	A	T
BIG	TS-538	A	T
BIG	TS-539	A	T
BIG	TS-540	A	T
BIG	TS-542	A	T
BIG	TS-544	A	T
BIG	TS-546	A	T
BIG	TS-547	A	T
BIG	TS-548	A	T
BIG	TS-549	A	T
BIG	TS-55	A	T
BIG	TS-550	A	T
BIG	TS-551	A	T
BIG	TS-554	A	T
BIG	TS-555	A	T
BIG	TS-556	A	T
BIG	TS-557	A	T
BIG	TS-559	A	T
BIG	TS-561	A	T
BIG	TS-563	A	T
BIG	TS-565	A	T
BIG	TS-566	A	T
BIG	TS-567	A	T
BIG	TS-568	A	T
CER	TS-57	A	T
BIG	TS-570	A	T
BIG	TS-572	A	T
BIG	TS-573	A	T
BIG	TS-574	A	T
BIG	TS-575	A	T
BIG	TS-576	A	T
BIG	TS-577	A	T
BIG	TS-579	A	T
BIG	TS-58	A	T
BIG	TS-580	A	T
BIG	TS-581	A	T
CER	TS-582	A	T
BIG	TS-583	A	T
BIG	TS-584	A	T
CER	TS-585	A	T
BIG	TS-586	A	T
BIG	TS-587	A	T
BIG	TS-588	A	T
BIG	TS-589	A	T
BIG	TS-59	A	T
CER	TS-590	A	T
BIG	TS-592	A	T
BIG	TS-593	A	T
BIG	TS-595	A	T
BIG	TS-596	A	T
BIG	TS-599	A	T
BIG	TS-60	A	T
BIG	TS-604	A	T
BIG	TS-609	A	T
CER	TS-610	A	T
BIG	TS-612	A	T
BIG	TS-616	A	T
BIG	TS-617	A	T
BIG	TS-619	A	T
BIG	TS-621	A	T
BIG	TS-622	A	T
CER	TS-623	A	T
BIG	TS-624	A	T
BIG	TS-625	A	T
BIG	TS-626	A	T
BIG	TS-630	A	T
BIG	TS-631	A	T
BIG	TS-632	A	T
BIG	TS-633	A	T
BIG	TS-634	A	T
BIG	TS-635	A	T
BIG	TS-636	A	T
BIG	TS-637	A	T
BIG	TS-638	A	T
BIG	TS-640	A	T
BIG	TS-641	A	T
BIG	TS-643	A	T
BIG	TS-644	A	T
BIG	TS-645	A	T
BIG	TS-646	A	T
BIG	TS-647	A	T
BIG	TS-648	A	T
BIG	TS-650	A	T
CER	TS-652	A	T
BIG	TS-653	A	T
BIG	TS-654	A	T
BIG	TS-655	A	T
BIG	TS-656	A	T
CER	TS-657	A	T
BIG	TS-660	A	T
BIG	TS-663	A	T
BIG	TS-665	A	T
BIG	TS-667	A	T
CER	TS-67	A	T
BIG	TS-671	A	T
BIG	TS-677	A	T
BIG	TS-678	A	T
BIG	TS-681	A	T
BIG	TS-683	A	T
BIG	TS-686	A	T
BIG	TS-687	A	T
BIG	TS-691	A	T
BIG	TS-697	A	T
CER	TS-71	A	T
CER	TS-72	A	T
BIG	TS-73	A	T
BIG	TS-737	A	T
BIG	TS-739	A	T
BIG	TS-76	A	T
BIG	TS-78	A	T
BIG	TS-8	A	T
BIG	TS-80	A	T
BIG	TS-81	A	T
BIG	TS-82	A	T
CER	TS-84	A	T
BIG	TS-85	A	T
BIG	TS-86	A	T
BIG	TS-89	A	T
BIG	TS-9	A	T
BIG	TS-90	A	T
BIG	TS-95	A	T
CER	TS-97	A	T
