# Supplementary material for: Co‐Selection of Low Cadmium Accumulation and High Yield During Tomato Improvement
Source: Adv Sci (Weinh). 2025 Jul 26;12(39):e05138. doi: 10.1002/advs.202505138 (PMC12533394; doi:10.1002/advs.202505138)
Supplement: Supplementary file 6 — Supporting Information [file ADVS-12-e05138-s005.zip › grafting data.xlsx]

## Sheet: Roots
WT-1	4.6137	4.85621	OE-1	5.09788	4.77353	W/W-1	4.34262	4.29705	O/O-1	4.61712	4.14792	O/W-1	5.37237	4.68783	W/O-1	4.33788	4.30515
WT-2	5.67587		OE-2	4.6235		W/W-2	4.03562		O/O-2	4.28062		O/W-2	4.85925		W/O-2	4.61189
WT-3	4.4361		OE-3	5.05025		W/W-3	4.0255		O/O-3	4.26487		O/W-3	3.89938		W/O-3	4.599
WT-4	4.5232		OE-4	4.8845		W/W-4	4.518		O/O-4	3.71475		O/W-4	4.74962		W/O-4	4.03025
WT-5	5.0322		OE-5	4.2115		W/W-5	4.5635		O/O-5	3.86225		O/W-5	4.5585		W/O-5	3.94675

## Sheet: Stems
WT-1	2.16038	2.26415	OE-1	1.99025	1.80573	W/W-1	2.73025	2.89145	O/O-1	1.976	1.84802	O/W-1	2.77675	2.90367	W/O-1	1.452	1.45362
WT-2	2.13075		OE-2	1.68263		W/W-2	2.79287		O/O-2	1.84922		O/W-2	2.56175		W/O-2	1.32163
WT-3	2.3671		OE-3	2.026		W/W-3	3.15963		O/O-3	1.658		O/W-3	2.949		W/O-3	1.36625
WT-4	2.2268		OE-4	1.92675		W/W-4	2.92612		O/O-4	1.70938		O/W-4	3.47475		W/O-4	1.61563
WT-5	2.4357		OE-5	1.403		W/W-5	2.84837		O/O-5	2.0475		O/W-5	2.75612		W/O-5	1.51263
													1.05566	0.571236		1.43782	0.497268

## Sheet: Leaves
WT-1	4.9475	5.73962	OE-1	4.48375	4.41672	W/W-1	4.889	5.2355	O/O-1	4.53188	4.24887	O/W-1	5.39363	5.5782	W/O-1	3.78613	4.15688
WT-2	6.6155		OE-2	4.18487		W/W-2	5.69637		O/O-2	4.58825		O/W-2	5.6475		W/O-2	4.16563
WT-3	5.7697		OE-3	5.45362		W/W-3	4.84438		O/O-3	4.36562		O/W-3	6.49325		W/O-3	4.4625
WT-4	6.0798		OE-4	3.98488		W/W-4	5.52163		O/O-4	4.01163		O/W-4	4.87413		W/O-4	4.04875
WT-5	5.2856		OE-5	3.9765		W/W-5	5.22612		O/O-5	3.747		O/W-5	5.4825		W/O-5	4.32137
													1.32933	0.312865		1.07862	0.206021

## Sheet: Translocation factor
WT-1	0.770301	0.82866	OE-1	0.68401	0.703398	W/W-1	0.877263	0.948559	O/O-1	0.704754	0.736612	O/W-1	0.760406	0.91968	W/O-1	0.603766	0.654838
WT-2	0.770476		OE-2	0.688602		W/W-2	1.05179		O/O-2	0.751932		O/W-2	0.844703		W/O-2	0.594903
WT-3	0.917112		OE-3	0.790023		W/W-3	0.994162		O/O-3	0.70619		O/W-3	1.21074		W/O-3	0.633698
WT-4	0.918222		OE-4	0.656324		W/W-4	0.934899		O/O-4	0.770038		O/W-4	0.878898		W/O-4	0.702732
WT-5	0.767189		OE-5	0.698029		W/W-5	0.884683		O/O-5	0.750146		O/W-5	0.903655		W/O-5	0.739089
													0.183068	0.248528		0.293722	0.30965
