# Supplementary material for: Co‐Selection of Low Cadmium Accumulation and High Yield During Tomato Improvement
Source: Adv Sci (Weinh). 2025 Jul 26;12(39):e05138. doi: 10.1002/advs.202505138 (PMC12533394; doi:10.1002/advs.202505138)
Supplement: Supplementary file 6 — Supporting Information [file ADVS-12-e05138-s005.zip › Luc enzyme activity.xls]

## Sheet: Sheet1
Luc-TT+GATE8-1	91032	1653419	0.0550568	0.0550568	0.0544393
Luc-TT+GATE8-2	83463	1561997	0.0534335	0.0534335
Luc-TT+GATE8-3	108443	1728137	0.0627514	0.0627514
Luc-TT+GATE8-4	72482	1636708	0.0442852	0.0442852
Luc-TT+GATE8-5	75816	1337862	0.0566695	0.0566695
Luc-TT+miR8762-1	59013	2801567	0.0210643	0.0210643	0.0172043	0.037235
Luc-TT+miR8762-2	43404	2425851	0.0178923	0.0178923
Luc-TT+miR8762-3	81580	4222848	0.0193187	0.0193187
Luc-TT+miR8762-4	31498	2617724	0.0120326	0.0120326
Luc-TT+miR8762-5	28664	1824172	0.0157134	0.0157134
Luc-AA+GATE8-1	13506	232691	0.0580426	0.0580426	0.0555821
Luc-AA+GATE8-2	41620	747627	0.0556695	0.0556695
Luc-AA+GATE8-3	30145	620037	0.0486181	0.0486181
Luc-AA+GATE8-4	46648	819889	0.0568955	0.0568955
Luc-AA+GATE8-5	28174	480091	0.0586847	0.0586847
Luc-AA+miR8762-1	15556	648762	0.023978	0.023978	0.0298392	-0.0257428
Luc-AA+miR8762-2	40450	1130935	0.0357669	0.0357669
Luc-AA+miR8762-3	14177	505871	0.0280249	0.0280249
Luc-AA+miR8762-4	42511	1207788	0.0351974	0.0351974
Luc-AA+miR8762-5	21783	830492	0.026229	0.026229
Luc-TT+miR8762-1	24359	1737335	0.0140209	0.0140209	0.0185084
Luc-TT+miR8762-2	26852	1144908	0.0234534	0.0234534
Luc-TT+miR8762-3	16568	1602579	0.0103383	0.0103383
Luc-TT+miR8762-4	38025	1629630	0.0233335	0.0233335
Luc-TT+miR8762-5	21445	1002298	0.0213958	0.0213958
Luc-AA+miR8762-1	39108	1168260	0.0334754	0.0334754	0.0301154
Luc-AA+miR8762-2	27296	1015770	0.0268722	0.0268722
Luc-AA+miR8762-3	29567	974607	0.0303374	0.0303374
Luc-AA+miR8762-4	26826	1084154	0.0247437	0.0247437
Luc-AA+miR8762-5	26893	765134	0.0351481	0.0351481
