# Supplementary material for: Co‐Selection of Low Cadmium Accumulation and High Yield During Tomato Improvement
Source: Adv Sci (Weinh). 2025 Jul 26;12(39):e05138. doi: 10.1002/advs.202505138 (PMC12533394; doi:10.1002/advs.202505138)
Supplement: Supplementary file 6 — Supporting Information [file ADVS-12-e05138-s005.zip › NMT data.xlsx]

## Sheet: Roots
222-1	222-2	222-3				OE-1	OE-2	OE-3				CR-1	CR-2	CR-3
9.449	14.663	10.72	11.6107	2.71872		5.493	6.781	10.249	7.50767	2.45986		8.771	10.582	7.898	9.08367	1.36905		10
11.335	14.416	11.276	12.3423	1.79609		5.389	6.911	9.884	7.39467	2.2862		9.275	10.144	6.892	8.77033	1.68371		20
10.418	14.739	10.837	11.998	2.383		5.117	7.131	10.156	7.468	2.53635		8.951	10.044	7.154	8.71633	1.45922		30
9.738	14.986	10.551	11.7583	2.82464		5.092	6.938	10.106	7.37867	2.53588		8.734	9.069	7.372	8.39167	0.898803		40
10.357	14.743	11.084	12.0613	2.35067		4.864	6.407	10.041	7.104	2.65795		8.258	10.259	7.258	8.59167	1.52807		50
10.138	15.481	10.719	12.1127	2.93149		5.008	6.445	10.172	7.20833	2.66528		8.488	9.728	7.087	8.43433	1.32132		60
10.832	14.774	11.171	12.259	2.18464		4.613	6.278	10.236	7.04233	2.88837		8.594	9.187	7.291	8.35733	0.969903		70
10.846	15.056	11.153	12.3517	2.34705		4.746	6.808	10.243	7.26567	2.77693		8.567	9.212	7.305	8.36133	0.969993		80
10.448	15.274	11.534	12.4187	2.53171		4.853	6.294	10.376	7.17433	2.86481		7.839	9.293	7.513	8.215	0.947698		90
11.112	15.336	11.486	12.6447	2.33825		4.876	6.535	10.196	7.20233	2.72206		8.435	9.357	7.919	8.57033	0.72849		100
11.061	15.204	11.506	12.5903	2.27441		4.886	6.326	10.23	7.14733	2.76505		7.933	9.139	7.917	8.32967	0.700949		110
10.6	15.446	11.969	12.6717	2.49825		4.797	6.627	10.343	7.25567	2.82594		7.725	8.739	7.471	7.97833	0.670887		120
10.532	15.342	12.24	12.7047	2.43843		4.28	6.389	10.214	6.961	3.00807		8.204	9.354	7.705	8.421	0.845646		130
10.34	15.409	11.978	12.5757	2.58681		4.386	6.477	10.133	6.99867	2.9088		7.781	9.534	7.531	8.282	1.09145		140
10.506	15.731	11.851	12.696	2.71306		4.563	6.156	10.058	6.92567	2.8272		7.557	9.361	7.131	8.01633	1.18384		150
10.442	15.157	12.232	12.6103	2.38016		4.741	6.608	10.354	7.23433	2.85844		7.489	9.114	7.775	8.126	0.8675		160
10.588	15.267	12.239	12.698	2.37303		5.054	6.438	10.3	7.264	2.71879		7.166	9.337	7.549	8.01733	1.1588		170
10.918	15.006	12.661	12.8617	2.05137		4.725	6.38	9.997	7.034	2.69616		6.713	9.634	7.938	8.095	1.46682		180
11.058	14.775	12.493	12.7753	1.87451		4.258	6.639	10.328	7.075	3.0584		7.524	9.74	7.534	8.266	1.27653		190
11.291	14.52	12.863	12.8913	1.61469		5.375	6.594	10.019	7.32933	2.40774		7.28	9.554	6.927	7.92033	1.42576		200
10.65	14.548	12.915	12.7043	1.95752		4.451	6.519	9.925	6.965	2.76412		7.048	9.919	7.128	8.03167	1.63497		210
10.875	14.862	13.471	13.0693	2.02362		4.95	6.404	10.222	7.192	2.7229		7.242	9.242	6.487	7.657	1.42361		220
12.061	14.682	13.146	13.2963	1.31695		5.09	6.456	9.961	7.169	2.51256		7.008	9.31	7.291	7.86967	1.25537		230
11.017	14.82	13.575	13.1373	1.93891		4.854	6.407	10.205	7.15533	2.75287		6.811	9.34	7.476	7.87567	1.31102		240
11.077	14.292	13.646	13.005	1.70065		4.54	6.581	10.189	7.10333	2.86049		6.774	9.479	7.854	8.03567	1.36162		250
11.372	14.772	13.758	13.3007	1.74553		4.341	6.318	10.244	6.96767	3.00465		6.418	9.202	7.505	7.70833	1.40309		260
11.214	14.415	13.95	13.193	1.72956		5.043	6.32	10.154	7.17233	2.65997		6.674	9.087	7.302	7.68767	1.25188		270
11.928	14.695	13.608	13.4103	1.39405		4.613	6.216	10.267	7.032	2.91399		6.519	9.384	7.279	7.72733	1.48419		280
11.344	14.073	13.603	13.0067	1.45896		4.8	6.422	10.058	7.09333	2.69252		6.475	9.47	7.139	7.69467	1.57292		290
11.307	15.052	13.83	13.3963	1.90979		4.806	6.089	10.167	7.02067	2.7993		6.902	9.976	7.736	8.20467	1.58969		300
11.487	14.731	14.145	13.4543	1.72877		4.968	6.909	10.203	7.36	2.64648		6.907	9.972	7.586	8.155	1.60978		310
11.624	14.989	13.76	13.4577	1.70275		4.637	6.569	10.2	7.13533	2.82441		6.365	9.104	6.638	7.369	1.50874		320
11.485	14.932	14.341	13.586	1.84336		4.725	6.352	10.267	7.11467	2.84863		6.407	9.151	7.018	7.52533	1.44063		330
11.972	14.496	14.658	13.7087	1.50618		4.435	6.32	10.068	6.941	2.86739		6.24	9.997	6.531	7.58933	2.09017		340
12.471	14.567	14.534	13.8573	1.20071		4.556	6.911	10.05	7.17233	2.75631		6.402	9.269	7.499	7.72333	1.44661		350
11.892	14.552	14.223	13.5557	1.45014		4.536	6.344	10.118	6.99933	2.84812		6.057	8.783	7.215	7.35167	1.36813		360
			12.827						7.15456						8.0875
								5.67242	0.442225					4.73948	0.369493

## Sheet: Petioles
222-1	222-2	222-3	Mean	Mean	SD	OE-1	OE-2	OE-3	Mean	Mean	SD	CR-1	CR-2	CR-3	Mean	Mean	SD	Time
-5.317	-9.254	-8.781	-7.784	7.784	2.14953	-10.436	-7.259	-9.504	-9.06633	9.06633	1.63309	-7.308	-9.988	-7.748	-8.348	8.348	1.43722	10
-5.475	-9.071	-7.938	-7.49467	7.49467	1.83854	-9.457	-6.795	-8.072	-8.108	8.108	1.33137	-7.365	-9.41	-7.254	-8.00967	8.00967	1.21399	20
-5.332	-9.023	-8.167	-7.50733	7.50733	1.9319	-9.475	-6.78	-7.718	-7.991	7.991	1.36808	-7.232	-9.268	-6.794	-7.76467	7.76467	1.32022	30
-5.437	-8.931	-7.847	-7.405	7.405	1.78844	-9.449	-6.745	-7.927	-8.04033	8.04033	1.35556	-7.137	-9.161	-6.852	-7.71667	7.71667	1.25892	40
-5.352	-9.05	-8.395	-7.599	7.599	1.97333	-9.24	-6.561	-8.06	-7.95367	7.95367	1.34266	-7.029	-9.26	-6.721	-7.67	7.67	1.38557	50
-5.459	-8.888	-8.165	-7.504	7.504	1.80754	-8.987	-6.791	-7.835	-7.871	7.871	1.09844	-6.98	-9.135	-6.444	-7.51967	7.51967	1.42436	60
-5.47	-8.802	-8.011	-7.42767	7.42767	1.74091	-8.681	-6.704	-7.994	-7.793	7.793	1.00371	-6.981	-8.774	-6.75	-7.50167	7.50167	1.10791	70
-5.624	-8.96	-8.091	-7.55833	7.55833	1.73061	-8.842	-6.431	-8.001	-7.758	7.758	1.22373	-6.934	-8.983	-6.749	-7.55533	7.55533	1.23985	80
-5.631	-9.005	-8.202	-7.61267	7.61267	1.76251	-8.583	-6.639	-7.889	-7.70367	7.70367	0.985163	-6.954	-8.96	-6.443	-7.45233	7.45233	1.33044	90
-5.723	-8.96	-8.487	-7.72333	7.72333	1.74841	-8.767	-6.843	-7.544	-7.718	7.718	0.97373	-6.926	-8.802	-6.781	-7.503	7.503	1.1273	100
-5.527	-8.986	-8.274	-7.59567	7.59567	1.82655	-8.578	-6.548	-7.556	-7.56067	7.56067	1.01501	-6.816	-8.813	-6.148	-7.259	7.259	1.38663	110
-5.694	-8.868	-8.455	-7.67233	7.67233	1.72569	-8.215	-6.718	-7.373	-7.43533	7.43533	0.750444	-6.83	-8.804	-6.439	-7.35767	7.35767	1.26773	120
-5.71	-9.145	-8.499	-7.78467	7.78467	1.82552	-8.16	-6.826	-7.856	-7.614	7.614	0.699151	-6.684	-8.903	-6.182	-7.25633	7.25633	1.44798	130
-5.705	-8.887	-8.365	-7.65233	7.65233	1.70652	-8.107	-6.742	-7.731	-7.52667	7.52667	0.705068	-6.689	-8.831	-6.017	-7.179	7.179	1.4696	140
-5.621	-9.201	-8.688	-7.83667	7.83667	1.93589	-8.312	-6.777	-7.537	-7.542	7.542	0.767512	-6.901	-8.905	-6.152	-7.31933	7.31933	1.42338	150
-5.59	-9.058	-8.698	-7.782	7.782	1.90684	-8.188	-6.747	-7.526	-7.487	7.487	0.721291	-6.749	-8.964	-6.265	-7.326	7.326	1.43904	160
-5.679	-9.065	-8.526	-7.75667	7.75667	1.81938	-8.321	-6.637	-7.746	-7.568	7.568	0.855995	-6.784	-8.904	-6.277	-7.32167	7.32167	1.39359	170
-5.718	-8.949	-8.521	-7.72933	7.72933	1.75496	-8.375	-6.527	-7.718	-7.54	7.54	0.936771	-6.574	-8.975	-6.203	-7.25067	7.25067	1.50479	180
-5.664	-8.975	-8.419	-7.686	7.686	1.77303	-8.237	-6.58	-7.445	-7.42067	7.42067	0.828768	-6.654	-8.938	-6.232	-7.27467	7.27467	1.45586	190
-5.76	-8.885	-8.456	-7.70033	7.70033	1.69401	-8.478	-6.54	-7.887	-7.635	7.635	0.993272	-6.501	-9.033	-6.102	-7.212	7.212	1.5896	200
-5.65	-9.011	-8.591	-7.75067	7.75067	1.83131	-8.667	-6.884	-7.742	-7.76433	7.76433	0.89171	-6.694	-9.031	-6.26	-7.32833	7.32833	1.49043	210
-5.805	-8.987	-8.637	-7.80967	7.80967	1.74489	-8.411	-6.684	-7.696	-7.597	7.597	0.867746	-6.467	-9.193	-6.496	-7.38533	7.38533	1.56555	220
-5.806	-8.99	-8.522	-7.77267	7.77267	1.71918	-8.535	-6.796	-7.695	-7.67533	7.67533	0.869667	-6.262	-9.085	-6.183	-7.17667	7.17667	1.65314	230
-5.773	-9.024	-8.613	-7.80333	7.80333	1.77029	-8.596	-6.961	-7.73	-7.76233	7.76233	0.817979	-6.312	-8.988	-6.623	-7.30767	7.30767	1.4635	240
-5.767	-9.064	-8.414	-7.74833	7.74833	1.74639	-8.757	-6.521	-7.399	-7.559	7.559	1.12655	-5.732	-8.979	-6.535	-7.082	7.082	1.6912	250
-5.612	-9.192	-8.447	-7.75033	7.75033	1.88894	-8.673	-6.633	-7.683	-7.663	7.663	1.02015	-3.719	-9.176	-6.469	-6.45467	6.45467	2.72853	260
-5.868	-9.047	-8.607	-7.84067	7.84067	1.72249	-8.386	-6.797	-7.804	-7.66233	7.66233	0.803917	-5.78	-8.783	-6.544	-7.03567	7.03567	1.56071	270
-5.759	-9.171	-8.714	-7.88133	7.88133	1.85214	-7.942	-6.604	-7.866	-7.47067	7.47067	0.751517	-5.167	-8.882	-6.271	-6.77333	6.77333	1.90776	280
-5.903	-9.141	-8.659	-7.901	7.901	1.74702	-8.096	-6.708	-7.707	-7.50367	7.50367	0.715992	-4.784	-8.922	-6.695	-6.80033	6.80033	2.07101	290
-5.789	-6.038	-8.707	-6.84467	6.84467	1.61763	-8.095	-6.687	-7.857	-7.54633	7.54633	0.753659	-5.174	-8.793	-6.617	-6.86133	6.86133	1.82183	300
-5.943	-7.155	-8.888	-7.32867	7.32867	1.48016	-8.121	-6.764	-7.914	-7.59967	7.59967	0.731072	-5.044	-8.988	-6.533	-6.855	6.855	1.99162	310
-5.896	-7.177	-8.357	-7.14333	7.14333	1.23085	-7.911	-6.794	-7.354	-7.353	7.353	0.558501	-5.319	-9.021	-6.512	-6.95067	6.95067	1.88958	320
-5.945	-7.504	-8.561	-7.33667	7.33667	1.316	-8.014	-6.794	-7.757	-7.52167	7.52167	0.643146	-5.588	-8.983	-6.95	-7.17367	7.17367	1.70852	330
-6.115	-7.968	-8.678	-7.587	7.587	1.3233	-7.491	-6.785	-7.758	-7.34467	7.34467	0.502735	-5.001	-9.127	-6.586	-6.90467	6.90467	2.08138	340
-5.893	-8	-8.797	-7.56333	7.56333	1.50044	-7.797	-7.099	-7.552	-7.48267	7.48267	0.354128	-5.352	-8.371	-6.987	-6.90333	6.90333	1.51124	350
-6.125	-8.326	-8.912	-7.78767	7.78767	1.46942	-7.648	-6.765	-7.69	-7.36767	7.36767	0.522347	-5.227	-9.001	-6.551	-6.92633	6.92633	1.91479	360
				7.62948						7.67238						7.2699
5.317	9.254	8.781				10.436	7.259	9.504				7.308	9.988	7.748
5.475	9.071	7.938				9.457	6.795	8.072				7.365	9.41	7.254
5.332	9.023	8.167				9.475	6.78	7.718				7.232	9.268	6.794
5.437	8.931	7.847				9.449	6.745	7.927				7.137	9.161	6.852
5.352	9.05	8.395				9.24	6.561	8.06				7.029	9.26	6.721
5.459	8.888	8.165				8.987	6.791	7.835				6.98	9.135	6.444
5.47	8.802	8.011				8.681	6.704	7.994				6.981	8.774	6.75
5.624	8.96	8.091				8.842	6.431	8.001				6.934	8.983	6.749
5.631	9.005	8.202				8.583	6.639	7.889				6.954	8.96	6.443
5.723	8.96	8.487				8.767	6.843	7.544				6.926	8.802	6.781
5.527	8.986	8.274				8.578	6.548	7.556				6.816	8.813	6.148
5.694	8.868	8.455				8.215	6.718	7.373				6.83	8.804	6.439
5.71	9.145	8.499				8.16	6.826	7.856				6.684	8.903	6.182
5.705	8.887	8.365				8.107	6.742	7.731				6.689	8.831	6.017
5.621	9.201	8.688				8.312	6.777	7.537				6.901	8.905	6.152
5.59	9.058	8.698				8.188	6.747	7.526				6.749	8.964	6.265
5.679	9.065	8.526				8.321	6.637	7.746				6.784	8.904	6.277
5.718	8.949	8.521				8.375	6.527	7.718				6.574	8.975	6.203
5.664	8.975	8.419				8.237	6.58	7.445				6.654	8.938	6.232
5.76	8.885	8.456				8.478	6.54	7.887				6.501	9.033	6.102
5.65	9.011	8.591				8.667	6.884	7.742				6.694	9.031	6.26
5.805	8.987	8.637				8.411	6.684	7.696				6.467	9.193	6.496
5.806	8.99	8.522				8.535	6.796	7.695				6.262	9.085	6.183
5.773	9.024	8.613				8.596	6.961	7.73				6.312	8.988	6.623
5.767	9.064	8.414				8.757	6.521	7.399				5.732	8.979	6.535
5.612	9.192	8.447				8.673	6.633	7.683				3.719	9.176	6.469
5.868	9.047	8.607				8.386	6.797	7.804				5.78	8.783	6.544
5.759	9.171	8.714				7.942	6.604	7.866				5.167	8.882	6.271
5.903	9.141	8.659				8.096	6.708	7.707				4.784	8.922	6.695
5.789	6.038	8.707				8.095	6.687	7.857				5.174	8.793	6.617
5.943	7.155	8.888				8.121	6.764	7.914				5.044	8.988	6.533
5.896	7.177	8.357				7.911	6.794	7.354				5.319	9.021	6.512
5.945	7.504	8.561				8.014	6.794	7.757				5.588	8.983	6.95
6.115	7.968	8.678				7.491	6.785	7.758				5.001	9.127	6.586
5.893	8	8.797				7.797	7.099	7.552				5.352	8.371	6.987
6.125	8.326	8.912				7.648	6.765	7.69				5.227	9.001	6.551
