# Supplementary material for: Co‐Selection of Low Cadmium Accumulation and High Yield During Tomato Improvement
Source: Adv Sci (Weinh). 2025 Jul 26;12(39):e05138. doi: 10.1002/advs.202505138 (PMC12533394; doi:10.1002/advs.202505138)
Supplement: Supplementary file 6 — Supporting Information [file ADVS-12-e05138-s005.zip › pi ratio (ch03_64Mb-67Mb).xlsx]

## Sheet: CER_BIG
SL2.50ch03 64000001 64010000	3.01181
SL2.50ch03 64010001 64020000	2.74211
SL2.50ch03 64020001 64030000	2.77627			9.0313
SL2.50ch03 64030001 64040000	3.00405
SL2.50ch03 64040001 64050000	3.58006
SL2.50ch03 64050001 64060000	2.83386
SL2.50ch03 64060001 64070000	2.33065
SL2.50ch03 64070001 64080000	2.10095
SL2.50ch03 64080001 64090000	2.29335
SL2.50ch03 64090001 64100000	2.23129
SL2.50ch03 64100001 64110000	3.41613
SL2.50ch03 64110001 64120000	1.91752
SL2.50ch03 64120001 64130000	2.11248
SL2.50ch03 64130001 64140000	2.17234
SL2.50ch03 64140001 64150000	2.52577
SL2.50ch03 64150001 64160000	2.45161
SL2.50ch03 64160001 64170000	2.49091
SL2.50ch03 64170001 64180000	2.61294
SL2.50ch03 64180001 64190000	2.32897
SL2.50ch03 64190001 64200000	2.03412
SL2.50ch03 64200001 64210000	2.002
SL2.50ch03 64210001 64220000	2.13021
SL2.50ch03 64220001 64230000	1.80879
SL2.50ch03 64230001 64240000	1.7599
SL2.50ch03 64240001 64250000	1.76508
SL2.50ch03 64250001 64260000	1.7928
SL2.50ch03 64260001 64270000	2.86881
SL2.50ch03 64270001 64280000	1.90586
SL2.50ch03 64280001 64290000	1.93395
SL2.50ch03 64290001 64300000	1.93945
SL2.50ch03 64300001 64310000	2.30407
SL2.50ch03 64310001 64320000	2.18219
SL2.50ch03 64320001 64330000	2.17826
SL2.50ch03 64330001 64340000	1.90698
SL2.50ch03 64340001 64350000	1.85687
SL2.50ch03 64350001 64360000	2.47327
SL2.50ch03 64360001 64370000	1.97874
SL2.50ch03 64370001 64380000	2.11869
SL2.50ch03 64380001 64390000	2.24909
SL2.50ch03 64390001 64400000	2.35031
SL2.50ch03 64400001 64410000	2.38402
SL2.50ch03 64410001 64420000	2.46202
SL2.50ch03 64420001 64430000	2.15933
SL2.50ch03 64430001 64440000	2.07149
SL2.50ch03 64440001 64450000	3.00886
SL2.50ch03 64450001 64460000	1.67073
SL2.50ch03 64460001 64470000	2.02658
SL2.50ch03 64470001 64480000	1.68837
SL2.50ch03 64480001 64490000	1.82539
SL2.50ch03 64490001 64500000	2.08691
SL2.50ch03 64500001 64510000	2.27146
SL2.50ch03 64510001 64520000	1.96875
SL2.50ch03 64520001 64530000	1.87437
SL2.50ch03 64530001 64540000	2.07065
SL2.50ch03 64540001 64550000	1.80215
SL2.50ch03 64550001 64560000	1.97795
SL2.50ch03 64560001 64570000	2.29411
SL2.50ch03 64570001 64580000	2.41002
SL2.50ch03 64580001 64590000	2.23914
SL2.50ch03 64590001 64600000	2.15632
SL2.50ch03 64600001 64610000	2.10642
SL2.50ch03 64610001 64620000	2.19254
SL2.50ch03 64620001 64630000	2.33591
SL2.50ch03 64630001 64640000	2.14171
SL2.50ch03 64640001 64650000	2.62583
SL2.50ch03 64650001 64660000	2.50884
SL2.50ch03 64660001 64670000	2.37594
SL2.50ch03 64670001 64680000	2.41162
SL2.50ch03 64680001 64690000	2.18688
SL2.50ch03 64690001 64700000	2.26995
SL2.50ch03 64700001 64710000	2.60999
SL2.50ch03 64710001 64720000	2.51604
SL2.50ch03 64720001 64730000	2.62422
SL2.50ch03 64730001 64740000	2.77042
SL2.50ch03 64740001 64750000	2.30694
SL2.50ch03 64750001 64760000	2.55547
SL2.50ch03 64760001 64770000	2.56181
SL2.50ch03 64770001 64780000	2.90225
SL2.50ch03 64780001 64790000	6.79241
SL2.50ch03 64790001 64800000	11.4739
SL2.50ch03 64800001 64810000	14.4282
SL2.50ch03 64810001 64820000	14.1076
SL2.50ch03 64820001 64830000	5.7487
SL2.50ch03 64830001 64840000	22.0183
SL2.50ch03 64840001 64850000	21.8325
SL2.50ch03 64850001 64860000	15.8599
SL2.50ch03 64860001 64870000	16.0652
SL2.50ch03 64870001 64880000	10.1541
SL2.50ch03 64880001 64890000	14.3055
SL2.50ch03 64890001 64900000	14.7464
SL2.50ch03 64900001 64910000	13.2525
SL2.50ch03 64910001 64920000	11.162
SL2.50ch03 64920001 64930000	5.08079
SL2.50ch03 64930001 64940000	6.82981
SL2.50ch03 64940001 64950000	11.5281
SL2.50ch03 64950001 64960000	2.76473
SL2.50ch03 64960001 64970000	12.3067
SL2.50ch03 64970001 64980000	2.23484
SL2.50ch03 64980001 64990000	11.3481
SL2.50ch03 64990001 65000000	6.27483
SL2.50ch03 65000001 65010000	10.8846
SL2.50ch03 65010001 65020000	4.44392
SL2.50ch03 65020001 65030000	3.52412
SL2.50ch03 65030001 65040000	3.55086
SL2.50ch03 65040001 65050000	4.15744
SL2.50ch03 65050001 65060000	3.82532
SL2.50ch03 65060001 65070000	3.6668
SL2.50ch03 65070001 65080000	3.39666
SL2.50ch03 65080001 65090000	1.39132
SL2.50ch03 65090001 65100000	2.03763
SL2.50ch03 65100001 65110000	1.85332
SL2.50ch03 65110001 65120000	1.19084
SL2.50ch03 65120001 65130000	1.26666
SL2.50ch03 65130001 65140000	1.14392
SL2.50ch03 65140001 65150000	1.32924
SL2.50ch03 65150001 65160000	1.45492
SL2.50ch03 65160001 65170000	1.99858
SL2.50ch03 65170001 65180000	1.83987
SL2.50ch03 65180001 65190000	2.13341
SL2.50ch03 65190001 65200000	2.65628
SL2.50ch03 65200001 65210000	2.0787
SL2.50ch03 65210001 65220000	2.26546
SL2.50ch03 65220001 65230000	2.11545
SL2.50ch03 65230001 65240000	2.41347
SL2.50ch03 65240001 65250000	3.70039
SL2.50ch03 65250001 65260000	2.81201
SL2.50ch03 65260001 65270000	2.43192
SL2.50ch03 65270001 65280000	1.96085
SL2.50ch03 65280001 65290000	2.8891
SL2.50ch03 65290001 65300000	1.25241
SL2.50ch03 65300001 65310000	1.29397
SL2.50ch03 65310001 65320000	1.51619
SL2.50ch03 65320001 65330000	1.1567
SL2.50ch03 65330001 65340000	1.21896
SL2.50ch03 65340001 65350000	1.2541
SL2.50ch03 65350001 65360000	1.3851
SL2.50ch03 65360001 65370000	1.10806
SL2.50ch03 65370001 65380000	1.07501
SL2.50ch03 65380001 65390000	1.41541
SL2.50ch03 65390001 65400000	1.1745
SL2.50ch03 65400001 65410000	1.22185
SL2.50ch03 65410001 65420000	1.27883
SL2.50ch03 65420001 65430000	1.40434
SL2.50ch03 65430001 65440000	1.85622
SL2.50ch03 65440001 65450000	1.48214
SL2.50ch03 65450001 65460000	1.44192
SL2.50ch03 65460001 65470000	1.2117
SL2.50ch03 65470001 65480000	1.75889
SL2.50ch03 65480001 65490000	1.20646
SL2.50ch03 65490001 65500000	1.30885
SL2.50ch03 65500001 65510000	1.3879
SL2.50ch03 65510001 65520000	1.29089
SL2.50ch03 65520001 65530000	1.26495
SL2.50ch03 65530001 65540000	0.899849
SL2.50ch03 65540001 65550000	1.25291
SL2.50ch03 65550001 65560000	1.21061
SL2.50ch03 65560001 65570000	1.25543
SL2.50ch03 65570001 65580000	1.43198
SL2.50ch03 65580001 65590000	1.36533
SL2.50ch03 65590001 65600000	1.3221
SL2.50ch03 65600001 65610000	1.29121
SL2.50ch03 65610001 65620000	1.54945
SL2.50ch03 65620001 65630000	1.60226
SL2.50ch03 65630001 65640000	1.42482
SL2.50ch03 65640001 65650000	1.49254
SL2.50ch03 65650001 65660000	1.83158
SL2.50ch03 65660001 65670000	1.79912
SL2.50ch03 65670001 65680000	2.10982
SL2.50ch03 65680001 65690000	1.83505
SL2.50ch03 65690001 65700000	1.73503
SL2.50ch03 65700001 65710000	1.63072
SL2.50ch03 65710001 65720000	1.43926
SL2.50ch03 65720001 65730000	2.64249
SL2.50ch03 65730001 65740000	2.11208
SL2.50ch03 65740001 65750000	1.2295
SL2.50ch03 65750001 65760000	1.77995
SL2.50ch03 65760001 65770000	1.82104
SL2.50ch03 65770001 65780000	2.48108
SL2.50ch03 65780001 65790000	1.50736
SL2.50ch03 65790001 65800000	3.05587
SL2.50ch03 65800001 65810000	2.57096
SL2.50ch03 65810001 65820000	1.72414
SL2.50ch03 65820001 65830000	1.58601
SL2.50ch03 65830001 65840000	1.50264
SL2.50ch03 65840001 65850000	1.47698
SL2.50ch03 65850001 65860000	1.57585
SL2.50ch03 65860001 65870000	2.00181
SL2.50ch03 65870001 65880000	2.79752
SL2.50ch03 65880001 65890000	1.88162
SL2.50ch03 65890001 65900000	1.60057
SL2.50ch03 65900001 65910000	2.18997
SL2.50ch03 65910001 65920000	1.73806
SL2.50ch03 65920001 65930000	1.90867
SL2.50ch03 65930001 65940000	1.60214
SL2.50ch03 65940001 65950000	1.9444
SL2.50ch03 65950001 65960000	1.87281
SL2.50ch03 65960001 65970000	1.9648
SL2.50ch03 65970001 65980000	2.45827
SL2.50ch03 65980001 65990000	1.73992
SL2.50ch03 65990001 66000000	1.8583
SL2.50ch03 66000001 66010000	1.71497
SL2.50ch03 66010001 66020000	1.71112
SL2.50ch03 66020001 66030000	4.30205
SL2.50ch03 66030001 66040000	1.70455
SL2.50ch03 66040001 66050000	1.54925
SL2.50ch03 66050001 66060000	1.81845
SL2.50ch03 66060001 66070000	4.00379
SL2.50ch03 66070001 66080000	2.97762
SL2.50ch03 66080001 66090000	2.84797
SL2.50ch03 66090001 66100000	2.4565
SL2.50ch03 66100001 66110000	2.08145
SL2.50ch03 66110001 66120000	1.69157
SL2.50ch03 66120001 66130000	1.49596
SL2.50ch03 66130001 66140000	1.64598
SL2.50ch03 66140001 66150000	1.54783
SL2.50ch03 66150001 66160000	1.6364
SL2.50ch03 66160001 66170000	1.79538
SL2.50ch03 66170001 66180000	1.65814
SL2.50ch03 66180001 66190000	1.87836
SL2.50ch03 66190001 66200000	2.29803
SL2.50ch03 66200001 66210000	2.36178
SL2.50ch03 66210001 66220000	2.39158
SL2.50ch03 66220001 66230000	2.04982
SL2.50ch03 66230001 66240000	2.36509
SL2.50ch03 66240001 66250000	2.82953
SL2.50ch03 66250001 66260000	1.30738
SL2.50ch03 66260001 66270000	2.25003
SL2.50ch03 66270001 66280000	2.11589
SL2.50ch03 66280001 66290000	1.83608
SL2.50ch03 66290001 66300000	1.96026
SL2.50ch03 66300001 66310000	1.90699
SL2.50ch03 66310001 66320000	2.25813
SL2.50ch03 66320001 66330000	2.29024
SL2.50ch03 66330001 66340000	2.28844
SL2.50ch03 66340001 66350000	2.11575
SL2.50ch03 66350001 66360000	1.82084
SL2.50ch03 66360001 66370000	1.8968
SL2.50ch03 66370001 66380000	1.6359
SL2.50ch03 66380001 66390000	2.73554
SL2.50ch03 66390001 66400000	2.2554
SL2.50ch03 66400001 66410000	1.7098
SL2.50ch03 66410001 66420000	1.85664
SL2.50ch03 66420001 66430000	1.75925
SL2.50ch03 66430001 66440000	1.63881
SL2.50ch03 66440001 66450000	1.55159
SL2.50ch03 66450001 66460000	1.27407
SL2.50ch03 66460001 66470000	1.71216
SL2.50ch03 66470001 66480000	1.93875
SL2.50ch03 66480001 66490000	2.91851
SL2.50ch03 66490001 66500000	1.45485
SL2.50ch03 66500001 66510000	1.54439
SL2.50ch03 66510001 66520000	1.57352
SL2.50ch03 66520001 66530000	1.38138
SL2.50ch03 66530001 66540000	1.38764
SL2.50ch03 66540001 66550000	1.11206
SL2.50ch03 66550001 66560000	1.52888
SL2.50ch03 66560001 66570000	1.30495
SL2.50ch03 66570001 66580000	1.40128
SL2.50ch03 66580001 66590000	1.58757
SL2.50ch03 66590001 66600000	1.50677
SL2.50ch03 66600001 66610000	1.80665
SL2.50ch03 66610001 66620000	1.60404
SL2.50ch03 66620001 66630000	1.57393
SL2.50ch03 66630001 66640000	1.57784
SL2.50ch03 66640001 66650000	8.60883
SL2.50ch03 66650001 66660000	19.0052
SL2.50ch03 66660001 66670000	10.2203
SL2.50ch03 66670001 66680000	18.2534
SL2.50ch03 66680001 66690000	18.802
SL2.50ch03 66690001 66700000	9.39878
SL2.50ch03 66700001 66710000	1.54103
SL2.50ch03 66710001 66720000	0.704227
SL2.50ch03 66720001 66730000	0.69708
SL2.50ch03 66730001 66740000	0.749158
SL2.50ch03 66740001 66750000	0.735319
SL2.50ch03 66750001 66760000	0.775486
SL2.50ch03 66760001 66770000	0.736545
SL2.50ch03 66770001 66780000	0.745911
SL2.50ch03 66780001 66790000	1.01283
SL2.50ch03 66790001 66800000	1.26444
SL2.50ch03 66800001 66810000	0.966367
SL2.50ch03 66810001 66820000	1.6109
SL2.50ch03 66820001 66830000	1.2678
SL2.50ch03 66830001 66840000	1.01172
SL2.50ch03 66840001 66850000	1.11456
SL2.50ch03 66850001 66860000	1.1549
SL2.50ch03 66860001 66870000	1.26087
SL2.50ch03 66870001 66880000	1.12341
SL2.50ch03 66880001 66890000	1.11961
SL2.50ch03 66890001 66900000	1.09082
SL2.50ch03 66900001 66910000	0.974421
SL2.50ch03 66910001 66920000	1.12528
SL2.50ch03 66920001 66930000	1.15465
SL2.50ch03 66930001 66940000	1.20793
SL2.50ch03 66940001 66950000	1.32462
SL2.50ch03 66950001 66960000	1.17675
SL2.50ch03 66960001 66970000	1.22087
SL2.50ch03 66970001 66980000	1.19675
SL2.50ch03 66980001 66990000	1.24451
SL2.50ch03 66990001 67000000	1.24782

## Sheet: PIM_CER
SL2.50ch03 64000001 64010000	2.19878
SL2.50ch03 64010001 64020000	1.94625
SL2.50ch03 64020001 64030000	2.31098			4.80533
SL2.50ch03 64030001 64040000	2.69621
SL2.50ch03 64040001 64050000	3.47893
SL2.50ch03 64050001 64060000	2.51431
SL2.50ch03 64060001 64070000	1.88084
SL2.50ch03 64070001 64080000	2.29046
SL2.50ch03 64080001 64090000	2.1429
SL2.50ch03 64090001 64100000	2.19345
SL2.50ch03 64100001 64110000	2.23866
SL2.50ch03 64110001 64120000	2.60604
SL2.50ch03 64120001 64130000	3.13786
SL2.50ch03 64130001 64140000	2.3435
SL2.50ch03 64140001 64150000	2.17389
SL2.50ch03 64150001 64160000	2.58358
SL2.50ch03 64160001 64170000	1.9131
SL2.50ch03 64170001 64180000	1.64418
SL2.50ch03 64180001 64190000	1.94467
SL2.50ch03 64190001 64200000	2.30901
SL2.50ch03 64200001 64210000	2.83075
SL2.50ch03 64210001 64220000	2.26299
SL2.50ch03 64220001 64230000	3.06235
SL2.50ch03 64230001 64240000	2.55963
SL2.50ch03 64240001 64250000	2.67151
SL2.50ch03 64250001 64260000	3.14887
SL2.50ch03 64260001 64270000	3.54387
SL2.50ch03 64270001 64280000	3.88794
SL2.50ch03 64280001 64290000	2.70668
SL2.50ch03 64290001 64300000	2.89358
SL2.50ch03 64300001 64310000	2.66885
SL2.50ch03 64310001 64320000	2.58549
SL2.50ch03 64320001 64330000	2.75608
SL2.50ch03 64330001 64340000	2.60853
SL2.50ch03 64340001 64350000	3.22986
SL2.50ch03 64350001 64360000	2.63119
SL2.50ch03 64360001 64370000	2.63639
SL2.50ch03 64370001 64380000	2.10094
SL2.50ch03 64380001 64390000	2.04125
SL2.50ch03 64390001 64400000	1.71922
SL2.50ch03 64400001 64410000	1.39562
SL2.50ch03 64410001 64420000	2.56787
SL2.50ch03 64420001 64430000	2.43227
SL2.50ch03 64430001 64440000	2.51523
SL2.50ch03 64440001 64450000	2.65389
SL2.50ch03 64450001 64460000	2.44811
SL2.50ch03 64460001 64470000	3.46875
SL2.50ch03 64470001 64480000	3.04972
SL2.50ch03 64480001 64490000	3.09934
SL2.50ch03 64490001 64500000	4.05616
SL2.50ch03 64500001 64510000	3.17466
SL2.50ch03 64510001 64520000	2.75293
SL2.50ch03 64520001 64530000	2.51617
SL2.50ch03 64530001 64540000	2.35481
SL2.50ch03 64540001 64550000	2.64283
SL2.50ch03 64550001 64560000	2.33852
SL2.50ch03 64560001 64570000	2.27915
SL2.50ch03 64570001 64580000	2.16146
SL2.50ch03 64580001 64590000	1.88968
SL2.50ch03 64590001 64600000	2.45834
SL2.50ch03 64600001 64610000	2.67145
SL2.50ch03 64610001 64620000	2.5639
SL2.50ch03 64620001 64630000	2.54311
SL2.50ch03 64630001 64640000	2.84839
SL2.50ch03 64640001 64650000	2.47022
SL2.50ch03 64650001 64660000	2.16241
SL2.50ch03 64660001 64670000	2.14367
SL2.50ch03 64670001 64680000	1.93556
SL2.50ch03 64680001 64690000	2.29755
SL2.50ch03 64690001 64700000	2.66857
SL2.50ch03 64700001 64710000	2.37744
SL2.50ch03 64710001 64720000	2.46165
SL2.50ch03 64720001 64730000	1.96043
SL2.50ch03 64730001 64740000	1.9923
SL2.50ch03 64740001 64750000	2.17715
SL2.50ch03 64750001 64760000	2.33379
SL2.50ch03 64760001 64770000	2.33864
SL2.50ch03 64770001 64780000	1.91039
SL2.50ch03 64780001 64790000	1.93095
SL2.50ch03 64790001 64800000	2.20175
SL2.50ch03 64800001 64810000	2.25068
SL2.50ch03 64810001 64820000	2.13824
SL2.50ch03 64820001 64830000	1.78988
SL2.50ch03 64830001 64840000	2.50671
SL2.50ch03 64840001 64850000	2.77692
SL2.50ch03 64850001 64860000	2.08966
SL2.50ch03 64860001 64870000	2.27471
SL2.50ch03 64870001 64880000	2.14511
SL2.50ch03 64880001 64890000	2.40772
SL2.50ch03 64890001 64900000	2.334
SL2.50ch03 64900001 64910000	2.26374
SL2.50ch03 64910001 64920000	2.25571
SL2.50ch03 64920001 64930000	2.09207
SL2.50ch03 64930001 64940000	2.10487
SL2.50ch03 64940001 64950000	2.83839
SL2.50ch03 64950001 64960000	1.95644
SL2.50ch03 64960001 64970000	2.36616
SL2.50ch03 64970001 64980000	1.96209
SL2.50ch03 64980001 64990000	2.06346
SL2.50ch03 64990001 65000000	1.70086
SL2.50ch03 65000001 65010000	3.05364
SL2.50ch03 65010001 65020000	1.56473
SL2.50ch03 65020001 65030000	1.01463
SL2.50ch03 65030001 65040000	1.0062
SL2.50ch03 65040001 65050000	0.758817
SL2.50ch03 65050001 65060000	0.634666
SL2.50ch03 65060001 65070000	0.724959
SL2.50ch03 65070001 65080000	1.25636
SL2.50ch03 65080001 65090000	1.51759
SL2.50ch03 65090001 65100000	0.983408
SL2.50ch03 65100001 65110000	1.158
SL2.50ch03 65110001 65120000	1.57779
SL2.50ch03 65120001 65130000	1.52857
SL2.50ch03 65130001 65140000	2.12116
SL2.50ch03 65140001 65150000	1.9702
SL2.50ch03 65150001 65160000	2.18579
SL2.50ch03 65160001 65170000	1.86341
SL2.50ch03 65170001 65180000	2.48105
SL2.50ch03 65180001 65190000	1.61047
SL2.50ch03 65190001 65200000	1.75065
SL2.50ch03 65200001 65210000	2.11825
SL2.50ch03 65210001 65220000	2.07778
SL2.50ch03 65220001 65230000	2.28403
SL2.50ch03 65230001 65240000	4.25306
SL2.50ch03 65240001 65250000	1.19013
SL2.50ch03 65250001 65260000	1.41419
SL2.50ch03 65260001 65270000	1.28608
SL2.50ch03 65270001 65280000	2.02288
SL2.50ch03 65280001 65290000	3.49974
SL2.50ch03 65290001 65300000	3.0685
SL2.50ch03 65300001 65310000	3.22905
SL2.50ch03 65310001 65320000	3.84631
SL2.50ch03 65320001 65330000	2.77008
SL2.50ch03 65330001 65340000	3.13327
SL2.50ch03 65340001 65350000	2.46135
SL2.50ch03 65350001 65360000	2.84078
SL2.50ch03 65360001 65370000	3.89191
SL2.50ch03 65370001 65380000	4.9463
SL2.50ch03 65380001 65390000	3.86449
SL2.50ch03 65390001 65400000	3.48029
SL2.50ch03 65400001 65410000	3.49419
SL2.50ch03 65410001 65420000	2.98001
SL2.50ch03 65420001 65430000	2.56593
SL2.50ch03 65430001 65440000	1.90036
SL2.50ch03 65440001 65450000	2.2135
SL2.50ch03 65450001 65460000	2.55089
SL2.50ch03 65460001 65470000	2.93577
SL2.50ch03 65470001 65480000	1.95151
SL2.50ch03 65480001 65490000	4.77951
SL2.50ch03 65490001 65500000	3.33769
SL2.50ch03 65500001 65510000	2.48814
SL2.50ch03 65510001 65520000	2.42322
SL2.50ch03 65520001 65530000	2.88006
SL2.50ch03 65530001 65540000	3.27665
SL2.50ch03 65540001 65550000	2.45408
SL2.50ch03 65550001 65560000	3.65007
SL2.50ch03 65560001 65570000	2.31502
SL2.50ch03 65570001 65580000	2.3363
SL2.50ch03 65580001 65590000	2.28268
SL2.50ch03 65590001 65600000	2.49573
SL2.50ch03 65600001 65610000	2.86528
SL2.50ch03 65610001 65620000	2.24231
SL2.50ch03 65620001 65630000	2.41161
SL2.50ch03 65630001 65640000	2.28995
SL2.50ch03 65640001 65650000	2.09426
SL2.50ch03 65650001 65660000	1.89171
SL2.50ch03 65660001 65670000	1.83507
SL2.50ch03 65670001 65680000	1.63154
SL2.50ch03 65680001 65690000	1.65814
SL2.50ch03 65690001 65700000	2.40128
SL2.50ch03 65700001 65710000	2.37877
SL2.50ch03 65710001 65720000	2.03179
SL2.50ch03 65720001 65730000	3.668
SL2.50ch03 65730001 65740000	2.52995
SL2.50ch03 65740001 65750000	1.57948
SL2.50ch03 65750001 65760000	2.39624
SL2.50ch03 65760001 65770000	2.41132
SL2.50ch03 65770001 65780000	1.32841
SL2.50ch03 65780001 65790000	0.58696
SL2.50ch03 65790001 65800000	1.23445
SL2.50ch03 65800001 65810000	1.92464
SL2.50ch03 65810001 65820000	2.18033
SL2.50ch03 65820001 65830000	2.36162
SL2.50ch03 65830001 65840000	2.27857
SL2.50ch03 65840001 65850000	2.2668
SL2.50ch03 65850001 65860000	2.41513
SL2.50ch03 65860001 65870000	2.67848
SL2.50ch03 65870001 65880000	1.77311
SL2.50ch03 65880001 65890000	1.95572
SL2.50ch03 65890001 65900000	2.21135
SL2.50ch03 65900001 65910000	2.4821
SL2.50ch03 65910001 65920000	2.31259
SL2.50ch03 65920001 65930000	2.1994
SL2.50ch03 65930001 65940000	2.18781
SL2.50ch03 65940001 65950000	2.29783
SL2.50ch03 65950001 65960000	2.50232
SL2.50ch03 65960001 65970000	2.8509
SL2.50ch03 65970001 65980000	2.11758
SL2.50ch03 65980001 65990000	1.99798
SL2.50ch03 65990001 66000000	2.1343
SL2.50ch03 66000001 66010000	2.35142
SL2.50ch03 66010001 66020000	1.94213
SL2.50ch03 66020001 66030000	1.07867
SL2.50ch03 66030001 66040000	2.25159
SL2.50ch03 66040001 66050000	2.41516
SL2.50ch03 66050001 66060000	2.41715
SL2.50ch03 66060001 66070000	3.45799
SL2.50ch03 66070001 66080000	3.59059
SL2.50ch03 66080001 66090000	2.01603
SL2.50ch03 66090001 66100000	3.06213
SL2.50ch03 66100001 66110000	2.88558
SL2.50ch03 66110001 66120000	2.02788
SL2.50ch03 66120001 66130000	2.58713
SL2.50ch03 66130001 66140000	2.94301
SL2.50ch03 66140001 66150000	2.00646
SL2.50ch03 66150001 66160000	2.42005
SL2.50ch03 66160001 66170000	2.74706
SL2.50ch03 66170001 66180000	2.97482
SL2.50ch03 66180001 66190000	2.5829
SL2.50ch03 66190001 66200000	2.73759
SL2.50ch03 66200001 66210000	2.12173
SL2.50ch03 66210001 66220000	3.40297
SL2.50ch03 66220001 66230000	2.96182
SL2.50ch03 66230001 66240000	5.11882
SL2.50ch03 66240001 66250000	3.70907
SL2.50ch03 66250001 66260000	2.05604
SL2.50ch03 66260001 66270000	1.88889
SL2.50ch03 66270001 66280000	3.09368
SL2.50ch03 66280001 66290000	2.39542
SL2.50ch03 66290001 66300000	2.48287
SL2.50ch03 66300001 66310000	2.22104
SL2.50ch03 66310001 66320000	2.95829
SL2.50ch03 66320001 66330000	2.17677
SL2.50ch03 66330001 66340000	2.13951
SL2.50ch03 66340001 66350000	1.45732
SL2.50ch03 66350001 66360000	2.4506
SL2.50ch03 66360001 66370000	2.36209
SL2.50ch03 66370001 66380000	2.05178
SL2.50ch03 66380001 66390000	0.924144
SL2.50ch03 66390001 66400000	1.3367
SL2.50ch03 66400001 66410000	2.05996
SL2.50ch03 66410001 66420000	1.98355
SL2.50ch03 66420001 66430000	1.81218
SL2.50ch03 66430001 66440000	2.09752
SL2.50ch03 66440001 66450000	2.51911
SL2.50ch03 66450001 66460000	2.39805
SL2.50ch03 66460001 66470000	1.59672
SL2.50ch03 66470001 66480000	2.12004
SL2.50ch03 66480001 66490000	2.23573
SL2.50ch03 66490001 66500000	2.03318
SL2.50ch03 66500001 66510000	2.12368
SL2.50ch03 66510001 66520000	3.46784
SL2.50ch03 66520001 66530000	3.58408
SL2.50ch03 66530001 66540000	2.0227
SL2.50ch03 66540001 66550000	1.29466
SL2.50ch03 66550001 66560000	2.42758
SL2.50ch03 66560001 66570000	2.0809
SL2.50ch03 66570001 66580000	1.23393
SL2.50ch03 66580001 66590000	1.20303
SL2.50ch03 66590001 66600000	2.24056
SL2.50ch03 66600001 66610000	5.14682
SL2.50ch03 66610001 66620000	3.79106
SL2.50ch03 66620001 66630000	2.29008
SL2.50ch03 66630001 66640000	2.67103
SL2.50ch03 66640001 66650000	3.11501
SL2.50ch03 66650001 66660000	2.94025
SL2.50ch03 66660001 66670000	2.77264
SL2.50ch03 66670001 66680000	3.30563
SL2.50ch03 66680001 66690000	2.9324
SL2.50ch03 66690001 66700000	2.45691
SL2.50ch03 66700001 66710000	1.94671
SL2.50ch03 66710001 66720000	1.41129
SL2.50ch03 66720001 66730000	1.43095
SL2.50ch03 66730001 66740000	1.39299
SL2.50ch03 66740001 66750000	1.58927
SL2.50ch03 66750001 66760000	1.38164
SL2.50ch03 66760001 66770000	1.53308
SL2.50ch03 66770001 66780000	1.91112
SL2.50ch03 66780001 66790000	1.17916
SL2.50ch03 66790001 66800000	1.79278
SL2.50ch03 66800001 66810000	1.18861
SL2.50ch03 66810001 66820000	1.27837
SL2.50ch03 66820001 66830000	1.46041
SL2.50ch03 66830001 66840000	1.2489
SL2.50ch03 66840001 66850000	0.984871
SL2.50ch03 66850001 66860000	1.12996
SL2.50ch03 66860001 66870000	1.52544
SL2.50ch03 66870001 66880000	1.51871
SL2.50ch03 66880001 66890000	1.17966
SL2.50ch03 66890001 66900000	1.06322
SL2.50ch03 66900001 66910000	1.50066
SL2.50ch03 66910001 66920000	1.62801
SL2.50ch03 66920001 66930000	1.19713
SL2.50ch03 66930001 66940000	0.891592
SL2.50ch03 66940001 66950000	0.934958
SL2.50ch03 66950001 66960000	1.11887
SL2.50ch03 66960001 66970000	1.25332
SL2.50ch03 66970001 66980000	1.38862
SL2.50ch03 66980001 66990000	1.8865
SL2.50ch03 66990001 67000000	2.35042
