# Supplementary material for: Co‐Selection of Low Cadmium Accumulation and High Yield During Tomato Improvement
Source: Adv Sci (Weinh). 2025 Jul 26;12(39):e05138. doi: 10.1002/advs.202505138 (PMC12533394; doi:10.1002/advs.202505138)
Supplement: Supplementary file 6 — Supporting Information [file ADVS-12-e05138-s005.zip › raw data1.xlsx]

## Sheet: Distribution of genotypes
wild	TS-146	T	0.981	3.03112	3.08983
wild	TS-199	T	1.28475	3.11075	2.42129
wild	TS-207	A	2.98875	1.966	0.6578
wild	TS-208	T	1.014	2.23925	2.20833
wild	TS-217	A	4.915	1.11925	0.227721
WILD	TS-682	T	1.96025	3.17175	1.61803
WILD	TS-725	T	3.1023	3.0965	0.99813
PIM	TS-123	T	1.07325	3.29438	3.06953
PIM	TS-124	W	1.66225	3.14288	1.89074
PIM	TS-14	T	1.71125	5.19425	3.03535
PIM	TS-144	T	2.34625	2.79925	1.19307
PIM	TS-145	T	1.803	2.42762	1.34644
PIM	TS-15	T	3.88125	4.241	1.09269				PIM	CER	BIG
PIM	TS-156	T	2.4345	3.583	1.47176			A	3	36	233
PIM	TS-16	T	1.26775	4.559	3.59613			T	49	142	39
PIM	TS-17	T	2.15175	2.51512	1.16887			W	1	1	2
PIM	TS-18	T	2.1085	3.23345	1.53353				53	179	274
PIM	TS-182	T	2.91425	4.02875	1.38243				0.0566038	0.201117	0.850365
PIM	TS-19	T	2.88475	5.695	1.97417				0.924528	0.793296	0.142336
PIM	TS-20	T	1.874	4.88237	2.60532				0.0188679	0.00558659	0.00729927
PIM	TS-21	T	1.93425	2.98612	1.54382
PIM	TS-22	T	2.42375	4.58475	1.89159
PIM	TS-222	T	1.7515	4.32587	2.46981
PIM	TS-23	T	2.9525	2.90888	0.985224
PIM	TS-24	A	1.906	2.522	1.32319
PIM	TS-244	T	2.84325	4.41413	1.55249
PIM	TS-267	T	2.0514	2.41175	1.17566
PIM	TS-291	T	3.00725	3.16538	1.05258
PIM	TS-411	T	1.0365	4.7425	4.57549
PIM	TS-412	T	2.22525	4.08312	1.83491
PIM	TS-413	T	2.28225	6.22337	2.72686
PIM	TS-414	T	2.05475	2.45237	1.19352
PIM	TS-415	T	3.93925	3.82025	0.969791
PIM	TS-416	T	1.2375	3.953	3.19434
PIM	TS-418	T	3.748	3.53362	0.942803
PIM	TS-420	T	1.7305	4.8295	2.79081
PIM	TS-421	T	1.4125	4.70838	3.33336
PIM	TS-422	T	3.07325	3.29387	1.07179
PIM	TS-424	T	3.92525	3.98263	1.01462
PIM	TS-425	T	1.98775	3.08988	1.55446
PIM	TS-432	T	4.02375	3.71225	0.922585
PIM	TS-433	T	1.157	2.6095	2.2554
PIM	TS-434	T	0.77975	3.05512	3.91808
PIM	TS-435	T	2.61725	3.60165	1.37612
PIM	TS-438	T	1.64425	3.8745	2.35639
PIM	TS-439	T	2.13	3.29865	1.54866
PIM	TS-440	T	2.168	3.701	1.7071
PIM	TS-441	T	0.41225	2.2625	5.48817
PIM	TS-50	T	2.08425	2.79875	1.34281
PIM	TS-701	T	7.162	4.0595	0.566811
PIM	TS-77	T	1.19725	2.8275	2.36166
PIM	TS-79	T	2.1685	3.02025	1.39278
PIM	TS-92	T	1.53425	4.15325	2.70702
CER	bm1	T	2.692	3.70962	1.37802
CER	bm2	T	1.37975	3.78412	2.74262
CER	bm3	T	2.46675	3.49538	1.417
CER	db1	A	1.045	3.6325	3.47608
CER	db2	T	2.7725	3.42638	1.23584
CER	db3	T	2.2955	3.45175	1.5037
CER	db4	T	1.88	4.37237	2.32573
CER	db5-1	T	3.22925	4.63413	1.43505
CER	db6	T	3.85175	3.17275	0.823716
CER	db7	T	3.5715	3.101	0.868263
CER	ls1	T	1.867	2.98525	1.59896
CER	ls10	T	3.4225	4.15337	1.21355
CER	ls2	T	2.081	1.96663	0.945038
CER	ls3	T	2.382	3.595	1.50924
CER	ls4	T	2.65175	4.4215	1.66739
CER	ls5	T	1.445	4.489	3.10657
CER	ls6	T	1.4825	3.89113	2.6247
CER	ls7	T	3.0325	3.15537	1.04052
CER	ls8	T	1.20025	3.72412	3.10279
CER	ls9	T	0.64825	1.84137	2.84053
CER	np1	T	1.39075	2.469	1.7753
CER	np2	T	1.116	3.12825	2.80309
CER	np3	T	3.167	3.727	1.17682
CER	np4	T	2.9755	3.91637	1.31621
CER	np6	T	1.40775	4.39963	3.12529
CER	np7	T	1.6005	2.9175	1.82287
CER	pl1	T	3.75325	4.54988	1.21225
CER	pl2	T	1.172	2.31825	1.97803
CER	pl3	T	1.481	1.49463	1.0092
CER	pl4	T	1.48975	3.6815	2.47122
CER	pl5	T	2.00925	3.6875	1.83526
CER	pl6	T	2.1915	3.35562	1.5312
CER	pl7	T	2.05075	3.6935	1.80105
CER	pl8	T	2.6495	3.239	1.22249
CER	TS-105	A	1.7545	3.74938	2.137
CER	TS-106	T	1.28925	3.84362	2.98129
CER	TS-107	T	2.9901	2.92287	0.977517
CER	TS-109	T	1.03375	3.6235	3.5052
CER	TS-116	T	3.9105	2.30912	0.590494
CER	TS-118	T	1.721	3.05737	1.77651
CER	TS-119	T	2.5805	3.674	1.42376
CER	TS-120	A	1.27325	2.33087	1.83065
CER	TS-129	A	1.9795	4.60438	2.32603
CER	TS-13	T	1.48825	2.79738	1.87964
CER	TS-131	T	3.585	3.71563	1.03644
CER	TS-134	T	3.99675	6.55837	1.64093
CER	TS-138	A	2.595	3.71025	1.42977
CER	TS-148	T	0.8805	3.41712	3.88089
CER	TS-149	T	1.01175	3.26863	3.23066
CER	TS-154	T	3.4569	4.50713	1.30381
CER	TS-158	T	3.22375	4.75587	1.47526
CER	TS-165	T	1.5265	3.25488	2.13225
CER	TS-181	T	1.93425	3.28325	1.69743
CER	TS-187	A	1.1565	2.78775	2.41051
CER	TS-209	A	1.37875	3.48937	2.53083
CER	TS-213	T	2.96575	4.15337	1.40045
CER	TS-219	T	4.107	3.982	0.969564
CER	TS-221	T	2.9928	3.47313	1.16049
CER	TS-223	T	1.9495	4.95763	2.54302
CER	TS-227	A	3.9175	3.26825	0.834269
CER	TS-229	A	2.8325	3.69525	1.30459
CER	TS-231	T	3.46475	2.59337	0.748503
CER	TS-233	T	1.35425	3.52913	2.60596
CER	TS-238	T	3.59025	3.32762	0.92685
CER	TS-240	T	3.68275	4.13612	1.12311
CER	TS-243	T	1.1995	3.522	2.93622
CER	TS-247	A	1.24825	3.693	2.95854
CER	TS-248	T	2.01125	2.5445	1.26513
CER	TS-25	T	0.9985	3.5005	3.50576
CER	TS-250	T	3.47225	2.6425	0.761034
CER	TS-252	T	2.903	4.67525	1.61049
CER	TS-254	T	4.18475	2.95838	0.706942
CER	TS-257	T	2.6425	4.6015	1.74134
CER	TS-258	T	1.0475	2.68325	2.56158
CER	TS-26	T	1.4495	2.93475	2.02466
CER	TS-260	A	2.309	1.91712	0.830284
CER	TS-262	A	1.7865	3.08925	1.72922
CER	TS-27	T	2.47175	3.07725	1.24497
CER	TS-271	A	1.6385	2.434	1.48551
CER	TS-273	A	4.192	2.16725	0.516997
CER	TS-28	T	2.03725	2.79438	1.37164
CER	TS-280	T	1.512	3.46013	2.28844
CER	TS-281	T	4.30475	2.58425	0.600325
CER	TS-283	T	0.999	2.72625	2.72898
CER	TS-284	T	1.83825	3.14938	1.71325
CER	TS-286	A	3.5545	2.64575	0.744338
CER	TS-287	A	2.382	3.18875	1.33869
CER	TS-289	T	1.47	3.1055	2.11259
CER	TS-29	T	2.2485	3.93987	1.75222
CER	TS-290	T	3.05975	4.04138	1.32082
CER	TS-295	W	3.11875	2.9645	0.950541
CER	TS-298	T	2.0555	4.38087	2.13129
CER	TS-299	T	2.883	2.69638	0.935267
CER	TS-30	T	2.4099	3.99737	1.65873
CER	TS-300	T	2.487	2.79088	1.12219
CER	TS-301	T	3.51575	4.19212	1.19238
CER	TS-302	T	3.73925	4.39912	1.17647
CER	TS-303	T	2.5955	3.56787	1.37464
CER	TS-304	T	1.5645	3.27038	2.09036
CER	TS-31	T	1.1135	4.48013	4.02346
CER	TS-33	T	1.69425	3.77438	2.22776
CER	TS-34	T	1.6825	3.68	2.18722
CER	TS-35	T	1.019	3.51762	3.45204
CER	TS-36	T	3.5244	4.07263	1.15555
CER	TS-37	T	2.523	2.99788	1.18822
CER	TS-38	T	2.4625	3.10938	1.26269
CER	TS-39	A	1.988	2.50075	1.25792
CER	TS-40	T	1.178	3.22863	2.74077
CER	TS-423	T	3.046	4.563	1.49803
CER	TS-426	T	0.70125	2.8	3.99287
CER	TS-428	A	2.87025	3.70788	1.29183
CER	TS-430	T	1.27175	4.537	3.56753
CER	TS-506	A	2.80625	3.47675	1.23893
CER	TS-508	A	2.46675	3.46	1.40266
CER	TS-526	T	1.01375	3.5985	3.54969
CER	TS-528	A	1.8195	2.16275	1.18865
CER	TS-53	T	1.313	1.7575	1.33854
CER	TS-532	A	3.78775	3.65462	0.964854
CER	TS-537	T	1.81475	3.9475	2.17523
CER	TS-54	T	2.58375	3.55337	1.37528
CER	TS-545	T	3.9695	3.96825	0.999685
CER	TS-552	T	1.5	3.78325	2.52217
CER	TS-560	T	2.53225	3.78288	1.49388
CER	TS-564	T	1.48725	3.964	2.66532
CER	TS-57	A	1.4565	3.3125	2.27429
CER	TS-582	A	2.3025	2.55163	1.1082
CER	TS-585	A	2.28675	2.22138	0.971411
CER	TS-590	A	2.18125	2.22775	1.02132
CER	TS-594	T	2.55625	3.00813	1.17677
CER	TS-61	T	2.50575	3.79612	1.51497
CER	TS-610	A	3.10075	2.223	0.716923
CER	TS-614	T	2.2715	3.43788	1.51348
CER	TS-615	T	1.109	3.28125	2.95875
CER	TS-62	T	2.29925	4.39938	1.9134
CER	TS-623	A	1.9295	2.15725	1.11804
CER	TS-628	T	2.778	3.44787	1.24114
CER	TS-63	T	1.1635	2.82631	2.42915
CER	TS-64	T	1.709	3.04838	1.78372
CER	TS-65	T	1.32	2.43913	1.84782
CER	TS-651	T	3.32475	4.138	1.2446
CER	TS-652	A	3.28325	1.96538	0.598607
CER	TS-657	A	2.70225	3.34813	1.23901
CER	TS-658	T	0.79425	3.55012	4.46978
CER	TS-67	A	1.88825	3.19888	1.6941
CER	TS-70	T	1.61925	3.60275	2.22495
CER	TS-702	T	1.734	3.05425	1.76139
CER	TS-71	A	3.57675	1.81062	0.506221
CER	TS-72	A	1.6355	2.54712	1.5574
CER	TS-731	T	1.34575	3.04113	2.2598
CER	TS-75	T	3.2245	2.13463	0.662002
CER	TS-83	T	3.05625	1.387	0.453824
CER	TS-84	A	1.1645	2.09912	1.8026
CER	TS-91	A	2.971	3.25133	1.09435
CER	TS-94	T	2.972	2.09112	0.703609
CER	TS-96	T	2.829	4.03875	1.42762
CER	TS-97	A	3.048	5.24175	1.71973
CER	TS-98	T	2.20575	3.06	1.38728
CER	TS-99	T	1.08325	4.00375	3.69605
CER	ty1	T	3.793	2.75725	0.726931
CER	ty2	T	2.99575	4.89388	1.63361
CER	ty3	T	2.15075	2.41887	1.12467
CER	yf10	T	1.8565	2.25113	1.21256
CER	yf2	T	1.96325	2.2435	1.14275
CER	yf3	T	0.96625	2.40125	2.48512
CER	yf4	T	2.7825	3.12012	1.12134
CER	yf5	T	1.0458	3.4295	3.27931
CER	yf6	T	3.505	2.7605	0.787589
CER	yf7	T	1.635	3.45225	2.11147
CER	yf8	T	1.981	2.38713	1.20501
CER	yf9	T	3.0425	2.67375	0.8788
CER	zy1	T	2.877	4.36587	1.51751
CER	zy10	T	1.74675	3.13987	1.79755
CER	zy12	T	3.37925	3.32324	0.983425
CER	zy13	T	2.864	3.491	1.21892
CER	zy2	T	3.28075	2.1525	0.6561
CER	zy3	T	2.70175	3.36963	1.2472
CER	zy5	T	3.15225	3.32638	1.05524
CER	zy7	T	3.09675	4.71675	1.52313
CER	zy8	T	3.658	3.40972	0.932128
BIG	TS-1	A	2.97375	3.3265	1.11862
BIG	TS-10	A	1.52225	2.4725	1.62424
BIG	TS-100	A	2.1235	2.30238	1.08424
BIG	TS-102	A	2.40125	1.883	0.784175
BIG	TS-103	A	2.38675	2.60712	1.09233
BIG	TS-104	T	2.09925	3.20063	1.52465
BIG	TS-108	A	2.98325	3.07063	1.02929
BIG	TS-11	A	2.90525	2.534	0.872214
BIG	TS-111	A	2.35425	3.74775	1.59191
BIG	TS-112	A	3.81125	3.18788	0.836438
BIG	TS-113	A	1.316	3.27013	2.4849
BIG	TS-115	A	4.6569	2.07037	0.444582
BIG	TS-12	A	2.08375	2.29875	1.10318
BIG	TS-121	A	2.3585	3.59463	1.52411
BIG	TS-122	A	0.8925	2.50663	2.80854
BIG	TS-125	A	2.6455	1.96863	0.744141
BIG	TS-126	A	1.372	2.55313	1.86088
BIG	TS-127	T	2.3455	2.5765	1.09849
BIG	TS-128	T	4.18425	3.13425	0.749059
BIG	TS-130	A	1.508	2.50888	1.66371
BIG	TS-132	A	1.9695	3.44975	1.75159
BIG	TS-133	T	3.51775	2.98787	0.849371
BIG	TS-135	A	1.53625	3.5295	2.29748
BIG	TS-136	A	3.595	2.73137	0.759771
BIG	TS-137	A	2.6675	2.80388	1.05112
BIG	TS-139	T	1.57	2.94225	1.87404
BIG	TS-140	A	3.96275	2.01562	0.508643
BIG	TS-141	A	2.117	3.28963	1.55391
BIG	TS-142	A	1.36075	2.21375	1.62686
BIG	TS-143	A	1.8235	3.0155	1.65369
BIG	TS-147	A	2.93075	3.31637	1.13158
BIG	TS-150	T	1.92	4.74313	2.47038
BIG	TS-151	A	6.06525	3.05875	0.504307
BIG	TS-152	A	0.94225	2.90462	3.08265
BIG	TS-153	A	2.9155	2.19362	0.752401
BIG	TS-155	T	2.802	3.50038	1.24924
BIG	TS-157	A	1.01075	3.32512	3.28976
BIG	TS-159	A	3.429	2.495	0.727617
BIG	TS-160	A	1.7255	2.97775	1.72573
BIG	TS-162	A	2.919	2.1135	0.724049
BIG	TS-163	A	2.9335	3.01037	1.02621
BIG	TS-166	A	2.22175	2.34475	1.05536
BIG	TS-167	A	3.6585	3.3605	0.918546
BIG	TS-168	T	3.46975	2.30713	0.664925
BIG	TS-169	A	1.546	2.34275	1.51536
BIG	TS-171	A	3.0085	2.66412	0.885533
BIG	TS-172	A	1.993	2.60575	1.30745
BIG	TS-173	A	1.49875	3.5825	2.39033
BIG	TS-174	A	1.13175	1.259	1.11244
BIG	TS-175	A	1.7695	2.82488	1.59643
BIG	TS-176	A	3.6216	2.3535	0.649851
BIG	TS-177	A	1.60675	2.7985	1.74171
BIG	TS-178	A	4.6407	3.16125	0.681201
BIG	TS-179	A	2.5345	2.73738	1.08005
BIG	TS-183	A	2.22225	3.09538	1.3929
BIG	TS-184	T	2.85275	4.06013	1.42323
BIG	TS-185	A	2.42575	2.34675	0.967433
BIG	TS-186	A	1.5819	4.40888	2.78708
BIG	TS-188	A	1.22	3.0285	2.48238
BIG	TS-190	A	3.0648	2.5686	0.838097
BIG	TS-191	A	0.885	3.29513	3.72331
BIG	TS-192	A	1.114	1.86575	1.67482
BIG	TS-193	A	1.3055	2.5375	1.9437
BIG	TS-194	A	1.228	1.80688	1.4714
BIG	TS-195	A	2.10825	2.06725	0.980553
BIG	TS-196	W	1.63225	2.24425	1.37494
BIG	TS-198	A	1.47525	2.57544	1.74576
BIG	TS-2	A	1.7245	3.372	1.95535
BIG	TS-200	A	1.35925	2.83375	2.08479
BIG	TS-201	A	1.7525	4.40038	2.51091
BIG	TS-203	A	1.43575	2.22838	1.55206
BIG	TS-206	A	2.8795	1.9765	0.686404
BIG	TS-211	A	1.595	2.806	1.75925
BIG	TS-212	A	1.83525	2.85915	1.55791
BIG	TS-214	T	3.27875	4.414	1.34624
BIG	TS-215	A	2.1175	2.75456	1.30086
BIG	TS-218	A	5.9445	3.70275	0.622887
BIG	TS-220	A	1.85125	3.05187	1.64855
BIG	TS-224	T	4.992	1.40875	0.282202
BIG	TS-225	A	2.21125	2.832	1.28072
BIG	TS-228	A	3.628	2.83637	0.781801
BIG	TS-232	A	1.40775	2.19835	1.56161
BIG	TS-234	A	2.4885	3.18275	1.27898
BIG	TS-235	A	2.8065	2.61175	0.930608
BIG	TS-236	A	1.137	2.93425	2.58069
BIG	TS-237	W	2.5605	3.25088	1.26963
BIG	TS-239	A	1.24175	3.83575	3.08899
BIG	TS-241	A	1.40525	2.78625	1.98274
BIG	TS-242	A	1.1305	3.42862	3.03284
BIG	TS-245	T	1.83075	3.8315	2.09286
BIG	TS-246	A	1.10325	2.49475	2.26127
BIG	TS-249	A	4.70875	3.46263	0.73536
BIG	TS-251	A	2.39275	2.232	0.932818
BIG	TS-253	T	1.31375	3.8875	2.95909
BIG	TS-255	A	2.6724	2.60062	0.973142
BIG	TS-259	A	1.6265	2.62737	1.61536
BIG	TS-261	A	1.05975	3.23913	3.0565
BIG	TS-263	A	0.9595	2.3975	2.4987
BIG	TS-264	T	0.99725	3.93562	3.94648
BIG	TS-268	A	1.132	2.53863	2.2426
BIG	TS-269	A	3.139	2.58375	0.823112
BIG	TS-270	A	1.13075	2.37538	2.10071
BIG	TS-272	A	2.36775	3.15537	1.33265
BIG	TS-274	A	3.636	3.69287	1.01564
BIG	TS-275	A	1.26	2.2235	1.76468
BIG	TS-276	A	1.3055	2.31738	1.77509
BIG	TS-278	A	3.22475	1.7425	0.540352
BIG	TS-282	T	2.59325	3.96362	1.52844
BIG	TS-285	A	2.1635	4.26	1.96903
BIG	TS-288	A	3.63625	2.55037	0.701375
BIG	TS-292	T	2.717	3.59425	1.32287
BIG	TS-293	A	3.6385	2.88987	0.794249
BIG	TS-296	T	4.91775	2.3745	0.482843
BIG	TS-297	A	2.37625	2.6525	1.11625
BIG	TS-3	A	2.2475	3.42813	1.52531
BIG	TS-4	T	3.15475	3.69275	1.17054
BIG	TS-41	T	0.95525	3.52363	3.68869
BIG	TS-42	T	2.51025	3.16775	1.26193
BIG	TS-43	A	2.17	2.61925	1.20703
BIG	TS-44	A	3.4515	2.50787	0.726604
BIG	TS-45	A	3.608	2.73088	0.756894
BIG	TS-46	A	4.80475	3.23113	0.672486
BIG	TS-47	A	3.18025	3.0405	0.956057
BIG	TS-48	A	2.78275	2.585	0.928937
BIG	TS-49	A	3.25425	3.29312	1.01195
BIG	TS-5	A	2.41375	2.72363	1.12838
BIG	TS-501	T	3.02825	4.28012	1.4134
BIG	TS-502	A	3.3925	2.91	0.857775
BIG	TS-503	A	2.0965	4.10925	1.96005
BIG	TS-507	A	4.38225	3.63687	0.82991
BIG	TS-509	A	1.721	2.53138	1.47087
BIG	TS-51	A	2.38525	3.66538	1.53668
BIG	TS-510	T	4.2005	4.23975	1.00934
BIG	TS-512	A	1.0405	2.39962	2.30622
BIG	TS-513	A	1.65475	2.49725	1.50914
BIG	TS-514	A	3.0054	2.34713	0.780969
BIG	TS-515	A	3.482	2.40638	0.69109
BIG	TS-519	A	2.39825	3.21037	1.33863
BIG	TS-52	A	2.913	3.20312	1.0996
BIG	TS-520	A	2.79275	2.57662	0.922612
BIG	TS-521	A	4.469	2.83338	0.634006
BIG	TS-523	A	1.4465	2.13163	1.47364
BIG	TS-524	A	3.044	1.90688	0.626437
BIG	TS-527	A	1.43425	3.529	2.46052
BIG	TS-529	A	2.9965	3.21212	1.07196
BIG	TS-530	A	4.23125	3.711	0.877046
BIG	TS-531	A	3.6687	2.82112	0.768971
BIG	TS-533	A	3.2135	1.6035	0.498989
BIG	TS-535	A	3.68225	3.42975	0.931428
BIG	TS-538	A	5.15475	3.32463	0.644963
BIG	TS-539	A	2.2359	3.4515	1.54367
BIG	TS-540	A	3.1435	1.21487	0.386472
BIG	TS-542	A	4.32825	2.76238	0.63822
BIG	TS-544	A	4.5699	3.992	0.873542
BIG	TS-546	A	1.6655	2.99337	1.79728
BIG	TS-547	A	1.7105	2.8575	1.67056
BIG	TS-548	A	4.567	2.40563	0.526741
BIG	TS-549	A	4.52675	2.312	0.510742
BIG	TS-55	A	1.34125	2.95788	2.20531
BIG	TS-550	A	2.143	4.10625	1.91612
BIG	TS-551	A	3.72975	2.31537	0.620786
BIG	TS-554	A	3.13075	2.4025	0.767388
BIG	TS-555	A	0.9565	2.77113	2.89715
BIG	TS-556	A	2.106	2.27062	1.07817
BIG	TS-557	A	1.40425	2.336	1.66352
BIG	TS-559	A	3.551	3.00137	0.84522
BIG	TS-561	A	2.4735	2.06562	0.835102
BIG	TS-563	A	1.53075	3.03037	1.97967
BIG	TS-565	A	2.9215	2.54038	0.869545
BIG	TS-566	A	1.48125	3.02062	2.03924
BIG	TS-567	A	3.50025	2.91075	0.831583
BIG	TS-568	A	4.663	2.08038	0.446145
BIG	TS-569	T	1.1915	2.96687	2.49003
BIG	TS-570	A	1.37275	2.61037	1.90157
BIG	TS-572	A	2.08225	2.30425	1.10662
BIG	TS-573	A	2.29725	1.62013	0.705245
BIG	TS-574	A	3.48925	2.18075	0.624991
BIG	TS-575	A	2.09725	2.59563	1.23763
BIG	TS-576	A	1.247	2.24837	1.80303
BIG	TS-577	A	3.5772	2.48513	0.694712
BIG	TS-579	A	2.039	2.5685	1.25969
BIG	TS-58	A	2.52375	2.07025	0.820307
BIG	TS-580	A	3.36	2.202	0.655357
BIG	TS-581	A	3.61125	3.00013	0.830772
BIG	TS-583	A	2.97025	2.47075	0.831832
BIG	TS-584	A	1.67425	3.1995	1.911
BIG	TS-586	A	3.29375	2.931	0.889867
BIG	TS-587	A	1.16275	3.5285	3.03462
BIG	TS-588	A	2.12275	2.59425	1.22212
BIG	TS-589	A	3.8964	2.33937	0.600394
BIG	TS-59	A	2.08975	2.08913	0.999701
BIG	TS-592	A	1.486	2.27562	1.53138
BIG	TS-593	A	2.3355	2.38325	1.02045
BIG	TS-595	A	2.26125	2.69112	1.19011
BIG	TS-596	A	2.14525	3.04062	1.41738
BIG	TS-599	A	1.76475	2.20688	1.25053
BIG	TS-6	T	1.79675	2.93325	1.63253
BIG	TS-60	A	2.522	2.24225	0.889076
BIG	TS-604	A	3.13775	3.19212	1.01733
BIG	TS-609	A	2.5805	2.06188	0.799022
BIG	TS-611	T	2.8581	3.787	1.32501
BIG	TS-612	A	2.98825	2.83988	0.950347
BIG	TS-616	A	3.08275	4.02287	1.30496
BIG	TS-617	A	3.26075	2.86175	0.877636
BIG	TS-619	A	1.43775	3.19663	2.22335
BIG	TS-621	A	2.86475	2.72875	0.952526
BIG	TS-622	A	5.436	2.42238	0.445617
BIG	TS-624	A	4.23275	2.39875	0.566712
BIG	TS-625	A	5.2555	2.97075	0.565265
BIG	TS-626	A	2.1735	2.2365	1.02899
BIG	TS-629	T	1.0275	3.74313	3.64294
BIG	TS-630	A	3.402	2.115	0.621693
BIG	TS-631	A	2.93175	3.18712	1.08711
BIG	TS-632	A	3.27375	3.37087	1.02967
BIG	TS-633	A	4.096	3.38725	0.826965
BIG	TS-634	A	3.38575	3.55938	1.05128
BIG	TS-635	A	2.2465	2.31263	1.02943
BIG	TS-636	A	2.13425	2.9285	1.37214
BIG	TS-637	A	4.91	2.38937	0.486634
BIG	TS-638	A	5.007	2.79825	0.558868
BIG	TS-639	T	3.22475	4.97738	1.54349
BIG	TS-640	A	3.17875	2.57375	0.809674
BIG	TS-641	A	2.5365	3.12312	1.23127
BIG	TS-643	A	4.57275	2.93275	0.641354
BIG	TS-644	A	1.734	3.23013	1.86282
BIG	TS-645	A	3.57425	3.6675	1.02609
BIG	TS-646	A	1.787	3.011	1.68495
BIG	TS-647	A	1.38425	2.26	1.63265
BIG	TS-648	A	3.78725	2.91363	0.769325
BIG	TS-650	A	2.13	2.84975	1.33791
BIG	TS-653	A	3.84475	3.40388	0.885331
BIG	TS-654	A	2.4935	3.02888	1.21471
BIG	TS-655	A	4.049	3.25575	0.804087
BIG	TS-656	A	1.164	3.108	2.6701
BIG	TS-659	T	1.2085	2.34	1.93628
BIG	TS-660	A	3.08775	3.37387	1.09266
BIG	TS-663	A	2.1715	3.3375	1.53696
BIG	TS-664	T	3.187	2.91012	0.913124
BIG	TS-665	A	1.7484	2.57638	1.47356
BIG	TS-667	A	3.22	2.43075	0.754891
BIG	TS-670	T	2.609	3.62588	1.38976
BIG	TS-671	A	2.1015	1.76263	0.838746
BIG	TS-677	A	1.45575	4.47125	3.07144
BIG	TS-678	A	1.371	3.25663	2.37536
BIG	TS-679	T	1.19475	3.797	3.17807
BIG	TS-680	T	3.005	4.67737	1.55653
BIG	TS-681	A	3.771	2.53475	0.672169
BIG	TS-683	A	1.3285	1.971	1.48363
BIG	TS-686	A	4.31825	2.70975	0.627511
BIG	TS-687	A	3.41	2.2415	0.657331
BIG	TS-689	T	2.37775	2.02838	0.853065
BIG	TS-69	T	2.38725	2.87763	1.20541
BIG	TS-691	A	1.56325	2.77025	1.77211
BIG	TS-697	A	2.2505	2.64012	1.17313
BIG	TS-698	T	4.30675	2.794	0.648749
BIG	TS-73	A	1.8735	2.74375	1.4645
BIG	TS-737	A	2.13525	2.37838	1.11386
BIG	TS-739	A	4.428	3.04413	0.687472
BIG	TS-74	T	3.12275	3.96462	1.26959
BIG	TS-740	T	2.08375	3.0935	1.48458
BIG	TS-76	A	5.36425	3.26925	0.609451
BIG	TS-78	A	2.52975	2.2375	0.884475
BIG	TS-8	A	2.50175	3.43475	1.37294
BIG	TS-80	A	2.3655	3.37312	1.42597
BIG	TS-81	A	1.82245	3.28925	1.80485
BIG	TS-82	A	2.65925	2.96762	1.11596
BIG	TS-85	A	1.3735	2.59125	1.8866
BIG	TS-86	A	3.02725	2.1215	0.700801
BIG	TS-88	T	2.28175	3.719	1.62989
BIG	TS-89	A	3.63825	1.35462	0.372329
BIG	TS-9	A	3.1415	2.3715	0.754894
BIG	TS-90	A	3.417	2.79988	0.819396
BIG	TS-93	T	1.086	3.51388	3.23561
BIG	TS-95	A	1.172	2.546	2.17235

## Sheet: genotypes and phenotypes
wild	TS-207	A	2.98875	1.966	0.6578
wild	TS-217	A	4.915	1.11925	0.227721
PIM	TS-24	A	1.906	2.522	1.32319
CER	db1	A	1.045	3.6325	3.47608
CER	TS-105	A	1.7545	3.74938	2.137
CER	TS-120	A	1.27325	2.33087	1.83065
CER	TS-129	A	1.9795	4.60438	2.32603
CER	TS-138	A	2.595	3.71025	1.42977
CER	TS-187	A	1.1565	2.78775	2.41051
CER	TS-209	A	1.37875	3.48937	2.53083
CER	TS-227	A	3.9175	3.26825	0.834269
CER	TS-229	A	2.8325	3.69525	1.30459
CER	TS-247	A	1.24825	3.693	2.95854
CER	TS-260	A	2.309	1.91712	0.830284
CER	TS-262	A	1.7865	3.08925	1.72922
CER	TS-271	A	1.6385	2.434	1.48551
CER	TS-273	A	4.192	2.16725	0.516997
CER	TS-286	A	3.5545	2.64575	0.744338
CER	TS-287	A	2.382	3.18875	1.33869
CER	TS-39	A	1.988	2.50075	1.25792
CER	TS-428	A	2.87025	3.70788	1.29183
CER	TS-506	A	2.80625	3.47675	1.23893
CER	TS-508	A	2.46675	3.46	1.40266
CER	TS-528	A	1.8195	2.16275	1.18865
CER	TS-533	A	3.78775	3.65462	0.964854
CER	TS-57	A	1.4565	3.3125	2.27429
CER	TS-582	A	2.3025	2.55163	1.1082
CER	TS-585	A	2.28675	2.22138	0.971411
CER	TS-590	A	2.18125	2.22775	1.02132
CER	TS-610	A	3.10075	2.223	0.716923
CER	TS-623	A	1.9295	2.15725	1.11804
CER	TS-652	A	3.28325	1.96538	0.598607
CER	TS-657	A	2.70225	3.34813	1.23901
CER	TS-67	A	1.88825	3.19888	1.6941
CER	TS-71	A	3.57675	1.81062	0.506221
CER	TS-72	A	1.6355	2.54712	1.5574
CER	TS-84	A	1.1645	2.09912	1.8026
CER	TS-91	A	2.971	3.25133	1.09435
CER	TS-97	A	3.048	5.24175	1.71973
BIG	TS-1	A	2.97375	3.3265	1.11862
BIG	TS-10	A	1.52225	2.4725	1.62424
BIG	TS-100	A	2.1235	2.30238	1.08424
BIG	TS-102	A	2.40125	1.883	0.784175
BIG	TS-103	A	2.38675	2.60712	1.09233
BIG	TS-108	A	2.98325	3.07063	1.02929
BIG	TS-11	A	2.90525	2.534	0.872214
BIG	TS-111	A	2.35425	3.74775	1.59191
BIG	TS-112	A	3.81125	3.18788	0.836438
BIG	TS-113	A	1.316	3.27013	2.4849
BIG	TS-115	A	4.6569	2.07037	0.444582
BIG	TS-12	A	2.08375	2.29875	1.10318
BIG	TS-121	A	2.3585	3.59463	1.52411
BIG	TS-122	A	0.8925	2.50663	2.80854
BIG	TS-125	A	2.6455	1.96863	0.744141
BIG	TS-126	A	1.372	2.55313	1.86088
BIG	TS-130	A	1.508	2.50888	1.66371
BIG	TS-132	A	1.9695	3.44975	1.75159
BIG	TS-135	A	1.53625	3.5295	2.29748
BIG	TS-136	A	3.595	2.73137	0.759771
BIG	TS-137	A	2.6675	2.80388	1.05112
BIG	TS-140	A	3.96275	2.01562	0.508643
BIG	TS-141	A	2.117	3.28963	1.55391
BIG	TS-142	A	1.36075	2.21375	1.62686
BIG	TS-143	A	1.8235	3.0155	1.65369
BIG	TS-147	A	2.93075	3.31637	1.13158
BIG	TS-151	A	6.06525	3.05875	0.504307
BIG	TS-152	A	0.94225	2.90462	3.08265
BIG	TS-153	A	2.9155	2.19362	0.752401
BIG	TS-157	A	1.01075	3.32512	3.28976
BIG	TS-159	A	3.429	2.495	0.727617
BIG	TS-160	A	1.7255	2.97775	1.72573
BIG	TS-162	A	2.919	2.1135	0.724049
BIG	TS-163	A	2.9335	3.01037	1.02621
BIG	TS-166	A	2.22175	2.34475	1.05536
BIG	TS-167	A	3.6585	3.3605	0.918546
BIG	TS-169	A	1.546	2.34275	1.51536
BIG	TS-171	A	3.0085	2.66412	0.885533
BIG	TS-172	A	1.993	2.60575	1.30745
BIG	TS-173	A	1.49875	3.5825	2.39033
BIG	TS-174	A	1.13175	1.259	1.11244
BIG	TS-175	A	1.7695	2.82488	1.59643
BIG	TS-176	A	3.6216	2.3535	0.649851
BIG	TS-177	A	1.60675	2.7985	1.74171
BIG	TS-178	A	4.6407	3.16125	0.681201
BIG	TS-179	A	2.5345	2.73738	1.08005
BIG	TS-183	A	2.22225	3.09538	1.3929
BIG	TS-185	A	2.42575	2.34675	0.967433
BIG	TS-186	A	1.5819	4.40888	2.78708
BIG	TS-188	A	1.22	3.0285	2.48238
BIG	TS-190	A	3.0648	2.5686	0.838097
BIG	TS-191	A	0.885	3.29513	3.72331
BIG	TS-192	A	1.114	1.86575	1.67482
BIG	TS-193	A	1.3055	2.5375	1.9437
BIG	TS-194	A	1.228	1.80688	1.4714
BIG	TS-195	A	2.10825	2.06725	0.980553
BIG	TS-198	A	1.47525	2.57544	1.74576
BIG	TS-2	A	1.7245	3.372	1.95535
BIG	TS-200	A	1.35925	2.83375	2.08479
BIG	TS-201	A	1.7525	4.40038	2.51091
BIG	TS-203	A	1.43575	2.22838	1.55206
BIG	TS-206	A	2.8795	1.9765	0.686404
BIG	TS-211	A	1.595	2.806	1.75925
BIG	TS-212	A	1.83525	2.85915	1.55791
BIG	TS-215	A	2.1175	2.75456	1.30086
BIG	TS-218	A	5.9445	3.70275	0.622887
BIG	TS-220	A	1.85125	3.05187	1.64855
BIG	TS-225	A	2.21125	2.832	1.28072
BIG	TS-228	A	3.628	2.83637	0.781801
BIG	TS-232	A	1.40775	2.19835	1.56161
BIG	TS-234	A	2.4885	3.18275	1.27898
BIG	TS-235	A	2.8065	2.61175	0.930608
BIG	TS-236	A	1.137	2.93425	2.58069
BIG	TS-239	A	1.24175	3.83575	3.08899
BIG	TS-241	A	1.40525	2.78625	1.98274
BIG	TS-242	A	1.1305	3.42862	3.03284
BIG	TS-246	A	1.10325	2.49475	2.26127
BIG	TS-249	A	4.70875	3.46263	0.73536
BIG	TS-251	A	2.39275	2.232	0.932818
BIG	TS-255	A	2.6724	2.60062	0.973142
BIG	TS-259	A	1.6265	2.62737	1.61536
BIG	TS-261	A	1.05975	3.23913	3.0565
BIG	TS-263	A	0.9595	2.3975	2.4987
BIG	TS-268	A	1.132	2.53863	2.2426
BIG	TS-269	A	3.139	2.58375	0.823112
BIG	TS-270	A	1.13075	2.37538	2.10071
BIG	TS-272	A	2.36775	3.15537	1.33265
BIG	TS-274	A	3.636	3.69287	1.01564
BIG	TS-275	A	1.26	2.2235	1.76468
BIG	TS-276	A	1.3055	2.31738	1.77509
BIG	TS-278	A	3.22475	1.7425	0.540352
BIG	TS-285	A	2.1635	4.26	1.96903
BIG	TS-288	A	3.63625	2.55037	0.701375
BIG	TS-293	A	3.6385	2.88987	0.794249
BIG	TS-297	A	2.37625	2.6525	1.11625
BIG	TS-3	A	2.2475	3.42813	1.52531
BIG	TS-43	A	2.17	2.61925	1.20703
BIG	TS-44	A	3.4515	2.50787	0.726604
BIG	TS-45	A	3.608	2.73088	0.756894
BIG	TS-46	A	4.80475	3.23113	0.672486
BIG	TS-47	A	3.18025	3.0405	0.956057
BIG	TS-48	A	2.78275	2.585	0.928937
BIG	TS-49	A	3.25425	3.29312	1.01195
BIG	TS-5	A	2.41375	2.72363	1.12838
BIG	TS-502	A	3.3925	2.91	0.857775
BIG	TS-503	A	2.0965	4.10925	1.96005
BIG	TS-507	A	4.38225	3.63687	0.82991
BIG	TS-509	A	1.721	2.53138	1.47087
BIG	TS-51	A	2.38525	3.66538	1.53668
BIG	TS-512	A	1.0405	2.39962	2.30622
BIG	TS-513	A	1.65475	2.49725	1.50914
BIG	TS-514	A	3.0054	2.34713	0.780969
BIG	TS-515	A	3.482	2.40638	0.69109
BIG	TS-519	A	2.39825	3.21037	1.33863
BIG	TS-52	A	2.913	3.20312	1.0996
BIG	TS-520	A	2.79275	2.57662	0.922612
BIG	TS-521	A	4.469	2.83338	0.634006
BIG	TS-523	A	1.4465	2.13163	1.47364
BIG	TS-524	A	3.044	1.90688	0.626437
BIG	TS-527	A	1.43425	3.529	2.46052
BIG	TS-529	A	2.9965	3.21212	1.07196
BIG	TS-530	A	4.23125	3.711	0.877046
BIG	TS-531	A	3.6687	2.82112	0.768971
BIG	TS-533	A	3.2135	1.6035	0.498989
BIG	TS-535	A	3.68225	3.42975	0.931428
BIG	TS-538	A	5.15475	3.32463	0.644963
BIG	TS-539	A	2.2359	3.4515	1.54367
BIG	TS-540	A	3.1435	1.21487	0.386472
BIG	TS-542	A	4.32825	2.76238	0.63822
BIG	TS-544	A	4.5699	3.992	0.873542
BIG	TS-546	A	1.6655	2.99337	1.79728
BIG	TS-547	A	1.7105	2.8575	1.67056
BIG	TS-548	A	4.567	2.40563	0.526741
BIG	TS-549	A	4.52675	2.312	0.510742
BIG	TS-55	A	1.34125	2.95788	2.20531
BIG	TS-550	A	2.143	4.10625	1.91612
BIG	TS-551	A	3.72975	2.31537	0.620786
BIG	TS-554	A	3.13075	2.4025	0.767388
BIG	TS-555	A	0.9565	2.77113	2.89715
BIG	TS-556	A	2.106	2.27062	1.07817
BIG	TS-557	A	1.40425	2.336	1.66352
BIG	TS-559	A	3.551	3.00137	0.84522
BIG	TS-561	A	2.4735	2.06562	0.835102
BIG	TS-563	A	1.53075	3.03037	1.97967
BIG	TS-565	A	2.9215	2.54038	0.869545
BIG	TS-566	A	1.48125	3.02062	2.03924
BIG	TS-567	A	3.50025	2.91075	0.831583
BIG	TS-568	A	4.663	2.08038	0.446145
BIG	TS-570	A	1.37275	2.61037	1.90157
BIG	TS-572	A	2.08225	2.30425	1.10662
BIG	TS-573	A	2.29725	1.62013	0.705245
BIG	TS-574	A	3.48925	2.18075	0.624991
BIG	TS-575	A	2.09725	2.59563	1.23763
BIG	TS-576	A	1.247	2.24837	1.80303
BIG	TS-577	A	3.5772	2.48513	0.694712
BIG	TS-579	A	2.039	2.5685	1.25969
BIG	TS-58	A	2.52375	2.07025	0.820307
BIG	TS-580	A	3.36	2.202	0.655357
BIG	TS-581	A	3.61125	3.00013	0.830772
BIG	TS-583	A	2.97025	2.47075	0.831832
BIG	TS-584	A	1.67425	3.1995	1.911
BIG	TS-586	A	3.29375	2.931	0.889867
BIG	TS-587	A	1.16275	3.5285	3.03462
BIG	TS-588	A	2.12275	2.59425	1.22212
BIG	TS-589	A	3.8964	2.33937	0.600394
BIG	TS-59	A	2.08975	2.08913	0.999701
BIG	TS-592	A	1.486	2.27562	1.53138
BIG	TS-593	A	2.3355	2.38325	1.02045
BIG	TS-595	A	2.26125	2.69112	1.19011
BIG	TS-596	A	2.14525	3.04062	1.41738
BIG	TS-599	A	1.76475	2.20688	1.25053
BIG	TS-60	A	2.522	2.24225	0.889076
BIG	TS-604	A	3.13775	3.19212	1.01733
BIG	TS-609	A	2.5805	2.06188	0.799022
BIG	TS-612	A	2.98825	2.83988	0.950347
BIG	TS-616	A	3.08275	4.02287	1.30496
BIG	TS-617	A	3.26075	2.86175	0.877636
BIG	TS-619	A	1.43775	3.19663	2.22335
BIG	TS-621	A	2.86475	2.72875	0.952526
BIG	TS-622	A	5.436	2.42238	0.445617
BIG	TS-624	A	4.23275	2.39875	0.566712
BIG	TS-625	A	5.2555	2.97075	0.565265
BIG	TS-626	A	2.1735	2.2365	1.02899
BIG	TS-630	A	3.402	2.115	0.621693
BIG	TS-631	A	2.93175	3.18712	1.08711
BIG	TS-632	A	3.27375	3.37087	1.02967
BIG	TS-633	A	4.096	3.38725	0.826965
BIG	TS-634	A	3.38575	3.55938	1.05128
BIG	TS-635	A	2.2465	2.31263	1.02943
BIG	TS-636	A	2.13425	2.9285	1.37214
BIG	TS-637	A	4.91	2.38937	0.486634
BIG	TS-638	A	5.007	2.79825	0.558868
BIG	TS-640	A	3.17875	2.57375	0.809674
BIG	TS-641	A	2.5365	3.12312	1.23127
BIG	TS-643	A	4.57275	2.93275	0.641354
BIG	TS-644	A	1.734	3.23013	1.86282
BIG	TS-645	A	3.57425	3.6675	1.02609
BIG	TS-646	A	1.787	3.011	1.68495
BIG	TS-647	A	1.38425	2.26	1.63265
BIG	TS-648	A	3.78725	2.91363	0.769325
BIG	TS-650	A	2.13	2.84975	1.33791
BIG	TS-653	A	3.84475	3.40388	0.885331
BIG	TS-654	A	2.4935	3.02888	1.21471
BIG	TS-655	A	4.049	3.25575	0.804087
BIG	TS-656	A	1.164	3.108	2.6701
BIG	TS-660	A	3.08775	3.37387	1.09266
BIG	TS-663	A	2.1715	3.3375	1.53696
BIG	TS-665	A	1.7484	2.57638	1.47356
BIG	TS-667	A	3.22	2.43075	0.754891
BIG	TS-671	A	2.1015	1.76263	0.838746
BIG	TS-677	A	1.45575	4.47125	3.07144
BIG	TS-678	A	1.371	3.25663	2.37536
BIG	TS-681	A	3.771	2.53475	0.672169
BIG	TS-683	A	1.3285	1.971	1.48363
BIG	TS-686	A	4.31825	2.70975	0.627511
BIG	TS-687	A	3.41	2.2415	0.657331
BIG	TS-691	A	1.56325	2.77025	1.77211
BIG	TS-697	A	2.2505	2.64012	1.17313
BIG	TS-73	A	1.8735	2.74375	1.4645
BIG	TS-737	A	2.13525	2.37838	1.11386
BIG	TS-739	A	4.428	3.04413	0.687472
BIG	TS-76	A	5.36425	3.26925	0.609451
BIG	TS-78	A	2.52975	2.2375	0.884475
BIG	TS-8	A	2.50175	3.43475	1.37294
BIG	TS-80	A	2.3655	3.37312	1.42597
BIG	TS-81	A	1.82245	3.28925	1.80485
BIG	TS-82	A	2.65925	2.96762	1.11596
BIG	TS-85	A	1.3735	2.59125	1.8866
BIG	TS-86	A	3.02725	2.1215	0.700801
BIG	TS-89	A	3.63825	1.35462	0.372329
BIG	TS-9	A	3.1415	2.3715	0.754894
BIG	TS-90	A	3.417	2.79988	0.819396
BIG	TS-95	A	1.172	2.546	2.17235
PIM	TS-182	T	2.91425	4.02875	1.38243
CER	TS-149	T	1.01175	3.26863	3.23066
CER	TS-290	T	3.05975	4.04138	1.32082
CER	TS-40	T	1.178	3.22863	2.74077
CER	TS-430	T	1.27175	4.537	3.56753
BIG	TS-184	T	2.85275	4.06013	1.42323
BIG	TS-629	T	1.0275	3.74313	3.64294
CER	TS-148	T	0.8805	3.41712	3.88089
CER	TS-33	T	1.69425	3.77438	2.22776
CER	TS-423	T	3.046	4.563	1.49803
CER	TS-628	T	2.778	3.44787	1.24114
CER	TS-658	T	0.79425	3.55012	4.46978
wild	TS-146	T	0.981	3.03112	3.08983
wild	TS-199	T	1.28475	3.11075	2.42129
wild	TS-208	T	1.014	2.23925	2.20833
WILD	TS-682	T	1.96025	3.17175	1.61803
WILD	TS-725	T	3.1023	3.0965	0.99813
PIM	TS-123	T	1.07325	3.29438	3.06953
PIM	TS-14	T	1.71125	5.19425	3.03535
PIM	TS-144	T	2.34625	2.79925	1.19307
PIM	TS-145	T	1.803	2.42762	1.34644
PIM	TS-15	T	3.88125	4.241	1.09269
PIM	TS-156	T	2.4345	3.583	1.47176
PIM	TS-16	T	1.26775	4.559	3.59613
PIM	TS-17	T	2.15175	2.51512	1.16887
PIM	TS-18	T	2.1085	3.23345	1.53353
PIM	TS-19	T	2.88475	5.695	1.97417
PIM	TS-20	T	1.874	4.88237	2.60532
PIM	TS-21	T	1.93425	2.98612	1.54382
PIM	TS-22	T	2.42375	4.58475	1.89159
PIM	TS-222	T	1.7515	4.32587	2.46981
PIM	TS-23	T	2.9525	2.90888	0.985224
PIM	TS-244	T	2.84325	4.41413	1.55249
PIM	TS-267	T	2.0514	2.41175	1.17566
PIM	TS-291	T	3.00725	3.16538	1.05258
PIM	TS-411	T	1.0365	4.7425	4.57549
PIM	TS-412	T	2.22525	4.08312	1.83491
PIM	TS-413	T	2.28225	6.22337	2.72686
PIM	TS-414	T	2.05475	2.45237	1.19352
PIM	TS-415	T	3.93925	3.82025	0.969791
PIM	TS-416	T	1.2375	3.953	3.19434
PIM	TS-418	T	3.748	3.53362	0.942803
PIM	TS-420	T	1.7305	4.8295	2.79081
PIM	TS-421	T	1.4125	4.70838	3.33336
PIM	TS-422	T	3.07325	3.29387	1.07179
PIM	TS-424	T	3.92525	3.98263	1.01462
PIM	TS-425	T	1.98775	3.08988	1.55446
PIM	TS-432	T	4.02375	3.71225	0.922585
PIM	TS-433	T	1.157	2.6095	2.2554
PIM	TS-434	T	0.77975	3.05512	3.91808
PIM	TS-435	T	2.61725	3.60165	1.37612
PIM	TS-438	T	1.64425	3.8745	2.35639
PIM	TS-439	T	2.13	3.29865	1.54866
PIM	TS-440	T	2.168	3.701	1.7071
PIM	TS-441	T	0.41225	2.2625	5.48817
PIM	TS-50	T	2.08425	2.79875	1.34281
PIM	TS-701	T	7.162	4.0595	0.566811
PIM	TS-77	T	1.19725	2.8275	2.36166
PIM	TS-79	T	2.1685	3.02025	1.39278
PIM	TS-92	T	1.53425	4.15325	2.70702
CER	bm1	T	2.692	3.70962	1.37802
CER	bm2	T	1.37975	3.78412	2.74262
CER	bm3	T	2.46675	3.49538	1.417
CER	db2	T	2.7725	3.42638	1.23584
CER	db3	T	2.2955	3.45175	1.5037
CER	db4	T	1.88	4.37237	2.32573
CER	db5-1	T	3.22925	4.63413	1.43505
CER	db6	T	3.85175	3.17275	0.823716
CER	db7	T	3.5715	3.101	0.868263
CER	ls1	T	1.867	2.98525	1.59896
CER	ls10	T	3.4225	4.15337	1.21355
CER	ls2	T	2.081	1.96663	0.945038
CER	ls3	T	2.382	3.595	1.50924
CER	ls4	T	2.65175	4.4215	1.66739
CER	ls5	T	1.445	4.489	3.10657
CER	ls6	T	1.4825	3.89113	2.6247
CER	ls7	T	3.0325	3.15537	1.04052
CER	ls8	T	1.20025	3.72412	3.10279
CER	ls9	T	0.64825	1.84137	2.84053
CER	np1	T	1.39075	2.469	1.7753
CER	np2	T	1.116	3.12825	2.80309
CER	np3	T	3.167	3.727	1.17682
CER	np4	T	2.9755	3.91637	1.31621
CER	np6	T	1.40775	4.39963	3.12529
CER	np7	T	1.6005	2.9175	1.82287
CER	pl1	T	3.75325	4.54988	1.21225
CER	pl2	T	1.172	2.31825	1.97803
CER	pl3	T	1.481	1.49463	1.0092
CER	pl4	T	1.48975	3.6815	2.47122
CER	pl5	T	2.00925	3.6875	1.83526
CER	pl6	T	2.1915	3.35562	1.5312
CER	pl7	T	2.05075	3.6935	1.80105
CER	pl8	T	2.6495	3.239	1.22249
CER	TS-106	T	1.28925	3.84362	2.98129
CER	TS-107	T	2.9901	2.92287	0.977517
CER	TS-109	T	1.03375	3.6235	3.5052
CER	TS-116	T	3.9105	2.30912	0.590494
CER	TS-118	T	1.721	3.05737	1.77651
CER	TS-119	T	2.5805	3.674	1.42376
CER	TS-13	T	1.48825	2.79738	1.87964
CER	TS-131	T	3.585	3.71563	1.03644
CER	TS-134	T	3.99675	6.55837	1.64093
CER	TS-154	T	3.4569	4.50713	1.30381
CER	TS-158	T	3.22375	4.75587	1.47526
CER	TS-165	T	1.5265	3.25488	2.13225
CER	TS-181	T	1.93425	3.28325	1.69743
CER	TS-213	T	2.96575	4.15337	1.40045
CER	TS-219	T	4.107	3.982	0.969564
CER	TS-221	T	2.9928	3.47313	1.16049
CER	TS-223	T	1.9495	4.95763	2.54302
CER	TS-231	T	3.46475	2.59337	0.748503
CER	TS-233	T	1.35425	3.52913	2.60596
CER	TS-238	T	3.59025	3.32762	0.92685
CER	TS-240	T	3.68275	4.13612	1.12311
CER	TS-243	T	1.1995	3.522	2.93622
CER	TS-248	T	2.01125	2.5445	1.26513
CER	TS-25	T	0.9985	3.5005	3.50576
CER	TS-250	T	3.47225	2.6425	0.761034
CER	TS-252	T	2.903	4.67525	1.61049
CER	TS-254	T	4.18475	2.95838	0.706942
CER	TS-257	T	2.6425	4.6015	1.74134
CER	TS-258	T	1.0475	2.68325	2.56158
CER	TS-26	T	1.4495	2.93475	2.02466
CER	TS-27	T	2.47175	3.07725	1.24497
CER	TS-28	T	2.03725	2.79438	1.37164
CER	TS-280	T	1.512	3.46013	2.28844
CER	TS-281	T	4.30475	2.58425	0.600325
CER	TS-283	T	0.999	2.72625	2.72898
CER	TS-284	T	1.83825	3.14938	1.71325
CER	TS-289	T	1.47	3.1055	2.11259
CER	TS-29	T	2.2485	3.93987	1.75222
CER	TS-298	T	2.0555	4.38087	2.13129
CER	TS-299	T	2.883	2.69638	0.935267
CER	TS-30	T	2.4099	3.99737	1.65873
CER	TS-300	T	2.487	2.79088	1.12219
CER	TS-301	T	3.51575	4.19212	1.19238
CER	TS-302	T	3.73925	4.39912	1.17647
CER	TS-303	T	2.5955	3.56787	1.37464
CER	TS-304	T	1.5645	3.27038	2.09036
CER	TS-31	T	1.1135	4.48013	4.02346
CER	TS-34	T	1.6825	3.68	2.18722
CER	TS-35	T	1.019	3.51762	3.45204
CER	TS-36	T	3.5244	4.07263	1.15555
CER	TS-37	T	2.523	2.99788	1.18822
CER	TS-38	T	2.4625	3.10938	1.26269
CER	TS-426	T	0.70125	2.8	3.99287
CER	TS-526	T	1.01375	3.5985	3.54969
CER	TS-53	T	1.313	1.7575	1.33854
CER	TS-537	T	1.81475	3.9475	2.17523
CER	TS-54	T	2.58375	3.55337	1.37528
CER	TS-545	T	3.9695	3.96825	0.999685
CER	TS-552	T	1.5	3.78325	2.52217
CER	TS-560	T	2.53225	3.78288	1.49388
CER	TS-564	T	1.48725	3.964	2.66532
CER	TS-594	T	2.55625	3.00813	1.17677
CER	TS-61	T	2.50575	3.79612	1.51497
CER	TS-614	T	2.2715	3.43788	1.51348
CER	TS-615	T	1.109	3.28125	2.95875
CER	TS-62	T	2.29925	4.39938	1.9134
CER	TS-63	T	1.1635	2.82631	2.42915
CER	TS-64	T	1.709	3.04838	1.78372
CER	TS-65	T	1.32	2.43913	1.84782
CER	TS-651	T	3.32475	4.138	1.2446
CER	TS-70	T	1.61925	3.60275	2.22495
CER	TS-702	T	1.734	3.05425	1.76139
CER	TS-731	T	1.34575	3.04113	2.2598
CER	TS-75	T	3.2245	2.13463	0.662002
CER	TS-83	T	3.05625	1.387	0.453824
CER	TS-94	T	2.972	2.09112	0.703609
CER	TS-96	T	2.829	4.03875	1.42762
CER	TS-98	T	2.20575	3.06	1.38728
CER	TS-99	T	1.08325	4.00375	3.69605
CER	ty1	T	3.793	2.75725	0.726931
CER	ty2	T	2.99575	4.89388	1.63361
CER	ty3	T	2.15075	2.41887	1.12467
CER	yf10	T	1.8565	2.25113	1.21256
CER	yf2	T	1.96325	2.2435	1.14275
CER	yf3	T	0.96625	2.40125	2.48512
CER	yf4	T	2.7825	3.12012	1.12134
CER	yf5	T	1.0458	3.4295	3.27931
CER	yf6	T	3.505	2.7605	0.787589
CER	yf7	T	1.635	3.45225	2.11147
CER	yf8	T	1.981	2.38713	1.20501
CER	yf9	T	3.0425	2.67375	0.8788
CER	zy1	T	2.877	4.36587	1.51751
CER	zy10	T	1.74675	3.13987	1.79755
CER	zy12	T	3.37925	3.32324	0.983425
CER	zy13	T	2.864	3.491	1.21892
CER	zy2	T	3.28075	2.1525	0.6561
CER	zy3	T	2.70175	3.36963	1.2472
CER	zy5	T	3.15225	3.32638	1.05524
CER	zy7	T	3.09675	4.71675	1.52313
CER	zy8	T	3.658	3.40972	0.932128
BIG	TS-104	T	2.09925	3.20063	1.52465
BIG	TS-127	T	2.3455	2.5765	1.09849
BIG	TS-128	T	4.18425	3.13425	0.749059
BIG	TS-133	T	3.51775	2.98787	0.849371
BIG	TS-139	T	1.57	2.94225	1.87404
BIG	TS-150	T	1.92	4.74313	2.47038
BIG	TS-155	T	2.802	3.50038	1.24924
BIG	TS-168	T	3.46975	2.30713	0.664925
BIG	TS-214	T	3.27875	4.414	1.34624
BIG	TS-224	T	4.992	1.40875	0.282202
BIG	TS-245	T	1.83075	3.8315	2.09286
BIG	TS-253	T	1.31375	3.8875	2.95909
BIG	TS-264	T	0.99725	3.93562	3.94648
BIG	TS-282	T	2.59325	3.96362	1.52844
BIG	TS-292	T	2.717	3.59425	1.32287
BIG	TS-296	T	4.91775	2.3745	0.482843
BIG	TS-4	T	3.15475	3.69275	1.17054
BIG	TS-41	T	0.95525	3.52363	3.68869
BIG	TS-42	T	2.51025	3.16775	1.26193
BIG	TS-501	T	3.02825	4.28012	1.4134
BIG	TS-510	T	4.2005	4.23975	1.00934
BIG	TS-569	T	1.1915	2.96687	2.49003
BIG	TS-6	T	1.79675	2.93325	1.63253
BIG	TS-611	T	2.8581	3.787	1.32501
BIG	TS-639	T	3.22475	4.97738	1.54349
BIG	TS-659	T	1.2085	2.34	1.93628
BIG	TS-664	T	3.187	2.91012	0.913124
BIG	TS-670	T	2.609	3.62588	1.38976
BIG	TS-679	T	1.19475	3.797	3.17807
BIG	TS-680	T	3.005	4.67737	1.55653
BIG	TS-689	T	2.37775	2.02838	0.853065
BIG	TS-69	T	2.38725	2.87763	1.20541
BIG	TS-698	T	4.30675	2.794	0.648749
BIG	TS-74	T	3.12275	3.96462	1.26959
BIG	TS-740	T	2.08375	3.0935	1.48458
BIG	TS-88	T	2.28175	3.719	1.62989
BIG	TS-93	T	1.086	3.51388	3.23561
PIM	TS-124	W	1.66225	3.14288	1.89074
CER	TS-295	W	3.11875	2.9645	0.950541
BIG	TS-196	W	1.63225	2.24425	1.37494
BIG	TS-237	W	2.5605	3.25088	1.26963
