# Supplementary material for: Co‐Selection of Low Cadmium Accumulation and High Yield During Tomato Improvement
Source: Adv Sci (Weinh). 2025 Jul 26;12(39):e05138. doi: 10.1002/advs.202505138 (PMC12533394; doi:10.1002/advs.202505138)
Supplement: Supplementary file 6 — Supporting Information [file ADVS-12-e05138-s005.zip › raw data2.xlsx]

## Sheet:  Cd content in seedlings
Roots
222-1	3.3697	3.8763	AL19-1	3.0294	3.68935	XAL2-1	4.1089
222-2	4.3664		AL19-2	3.6139		XAL2-2	2.8873
222-3	5.0646		AL19-3	3.6109		XAL2-3	2.9183
222-4	3.1713		AL19-4	2.8323		XAL2-4	4.2508
222-5	4.1742		AL19-5	4.894		XAL2-5	5.4979
222-6	4.4154		AL19-6	4.202		XAL2-6	3.2972
222-7	3.6715		AL19-7	3.8374		XAL2-7	3.2157
222-8	2.7773		AL19-8	3.4949		XAL2-8	3.8028
Shoots
222-1	3.95363	4.14148	AL19-1	3.35312	2.85367	XAL2-1	4.01962	3.1611
222-2	3.82362		AL19-2	3.0835		XAL2-2	3.08825
222-3	3.93863		AL19-3	3.01775		XAL2-3	3.26375
222-4	4.58938		AL19-4	2.327		XAL2-4	2.79488
222-5	4.97163		AL19-5	2.55325		XAL2-5	2.80888
222-6	4.7535		AL19-6	2.88837		XAL2-6	3.14725
222-7	3.31338		AL19-7	2.49987		XAL2-7	3.31338
222-8	3.78812		AL19-8	3.1065		XAL2-8	2.85283
				1.28781	0.310954		-0.98038	-0.236722
TF
222-1	1.17329	1.10098	AL19-1	1.10686	0.795854	XAL2-1	0.978273	0.883716
222-2	0.875693		AL19-2	0.853233		XAL2-2	1.0696
222-3	0.777677		AL19-3	0.835733		XAL2-3	1.11837
222-4	1.44716		AL19-4	0.821594		XAL2-4	0.657494
222-5	1.19104		AL19-5	0.52171		XAL2-5	0.5109
222-6	1.07657		AL19-6	0.687381		XAL2-6	0.954522
222-7	0.902458		AL19-7	0.65145		XAL2-7	1.03037
222-8	1.36396		AL19-8	0.888867		XAL2-8	0.750193
				0.305127	0.277141		0.217265	0.197337

## Sheet:  Cd content during mature stage
stems
222-1	7.04369	6.08922		AL19-1	5.53683	5.18181		XAL2-1	3.53744	5.75324
222-2	6.50862			AL19-2	4.40738			XAL2-2	6.18388
222-3	4.79117			AL19-3	5.79871			XAL2-3	7.68022
222-4	6.04786			AL19-4	6.01517			XAL2-4	5.68726
222-5	6.05474			AL19-5	4.15095			XAL2-5	5.67738
leaves
222-1	7.39409	8.0883		AL19-1	4.04691	5.61929		XAL2-1	5.21426	5.70786
222-2	7.98665			AL19-2	7.0979			XAL2-2	6.6732
222-3	8.73755			AL19-3	5.25133			XAL2-3	4.20924
222-4	9.99449			AL19-4	6.70851			XAL2-4	5.51121
222-5	6.3287			AL19-5	4.99181			XAL2-5	6.93139
fruits
222-1	2.51493	2.43116		AL19-1	1.54875	1.70592		XAL2-1	1.22753	1.63277
222-2	2.73838			AL19-2	1.69214			XAL2-2	1.72039
222-3	2.67016			AL19-3	1.69345			XAL2-3	1.6979
222-4	2.22638			AL19-4	2.09769			XAL2-4	1.44795
222-5	2.00593			AL19-5	1.49758			XAL2-5	2.0701
