# Supplementary material for: Co‐Selection of Low Cadmium Accumulation and High Yield During Tomato Improvement
Source: Adv Sci (Weinh). 2025 Jul 26;12(39):e05138. doi: 10.1002/advs.202505138 (PMC12533394; doi:10.1002/advs.202505138)
Supplement: Supplementary file 6 — Supporting Information [file ADVS-12-e05138-s005.zip › Root length of Arabidopsis.xlsx]

## Sheet: Sheet1
col-1	mutant	OE
44.2	40.9	66.4
56.6	50.6	48.6
43.4	64.5	67.2
38.6	48.2	62.3
37.3	52.6	66.2
24.8	64.9	68.8
38.6	63.4	64.4
46.7	46.1	56.7
42.8	60.3	62.4
41.4444	54.6111	62.5556
	13.1667	21.1111
	0.317694	0.509383
