# Supplementary material for: Co‐Selection of Low Cadmium Accumulation and High Yield During Tomato Improvement
Source: Adv Sci (Weinh). 2025 Jul 26;12(39):e05138. doi: 10.1002/advs.202505138 (PMC12533394; doi:10.1002/advs.202505138)
Supplement: Supplementary file 6 — Supporting Information [file ADVS-12-e05138-s005.zip › Significant SNPs.txt]

"SNP"	"Chr"	"Pos"	"p"
SL2.50ch03:64869851	3	64869851	9.085e-11
SL2.50ch03:64978528	3	64978528	2.5413e-09
SL2.50ch03:65001793	3	65001793	3.4802e-09
SL2.50ch03:64766273	3	64766273	3.7556e-09
SL2.50ch03:64837546	3	64837546	4.74e-09
SL2.50ch03:64871576	3	64871576	7.4632e-09
SL2.50ch03:64978968	3	64978968	7.7822e-09
SL2.50ch03:65038615	3	65038615	8.1667e-09
SL2.50ch03:64769236	3	64769236	9.9303e-09
SL2.50ch03:64899693	3	64899693	1.1063e-08
SL2.50ch03:64968796	3	64968796	1.1825e-08
SL2.50ch03:64862318	3	64862318	1.225e-08
SL2.50ch03:65052687	3	65052687	2.0046e-08
SL2.50ch03:64924410	3	64924410	2.0976e-08
SL2.50ch03:65007638	3	65007638	2.179e-08
SL2.50ch03:65004108	3	65004108	2.5093e-08
SL2.50ch03:65038616	3	65038616	2.9063e-08
SL2.50ch03:65054727	3	65054727	3.0245e-08
SL2.50ch03:64922295	3	64922295	3.2287e-08
SL2.50ch03:65052631	3	65052631	3.6723e-08
SL2.50ch03:65036339	3	65036339	4.1862e-08
SL2.50ch03:65033600	3	65033600	4.3536e-08
SL2.50ch03:65020764	3	65020764	5.2035e-08
SL2.50ch03:65033769	3	65033769	7.0037e-08
SL2.50ch03:65069482	3	65069482	8.7754e-08
SL2.50ch03:65034246	3	65034246	9.5907e-08
SL2.50ch03:65034247	3	65034247	9.5907e-08
